# Supplementary material for: Dual function of mitochondrial complex III in Plasmodium falciparum
Source: PLoS One. 2026 Feb 20;21(2):e0334727. doi: 10.1371/journal.pone.0334727 (PMC12923049; doi:10.1371/journal.pone.0334727)
Supplement: S1 File — Excel file indicating all the primers and DNA sequences that were synthesized and used to generate the MPPαconditional knockdown parasite line. (XLSX) [file pone.0334727.s005.xlsx]

## Sheet: Sheet1
name	sequence	length
grna_mppa_1	tatttcatattaagtatataatattgCGCTATCGATTCTATAACAaGTTTCAGAGCTATGCTGGAAACAG	70
grna_mppa_2	tatttcatattaagtatataatattgTAACAAAGGAAGATATTCAaGTTTCAGAGCTATGCTGGAAACAG	70
mppa_synth	caatggcccctttccgggcgcgcacttaagaaataaataaaattataaaaaataatcacattaaaatttatttatacaaaccaaaacatgttaagcatatatatatttattattttttacatatatataaaccttaatatttgaacaaaaaatatgtaaataaacaaaattatatatagcaaaatatttagttattttaaacacatttatattggatataattattatgtacaattatataataatgaacatatatatttcttatacctactacatttatatatgcaaatatattattatcatttcttttccttattatttatttatttatttattttatttattatattattattttttatttatttatttttttttttttttttgtgtaattgtatt…	1231
			tm	hairpin tm
Mppa3'utrREV	CAT AAG TAT TTA TAT TAT AAA GTT TAC CAA TTG TGT G	37	62.5	33
mppaintFWD	CCG AAT TAT TAC ATA ATA CTG CAT GGT ATA A	31	62.5	39
