# Supplementary material for: Dual function of mitochondrial complex III in Plasmodium falciparum
Source: PLoS One. 2026 Feb 20;21(2):e0334727. doi: 10.1371/journal.pone.0334727 (PMC12923049; doi:10.1371/journal.pone.0334727)
Supplement: S1 Data — Excel file including all unanalyzed mass spec data from the proteomics results that are included in Fig 5. This file also includes the analysis of the mass spec data, including how significance was calculated and displays the selected proteins compared to the proteins below the significance threshold. All calculations and data interpretation are included in this spreadsheet. (XLSX) [file pone.0334727.s007.xlsx]

## Sheet: proteinGroups
Fasta headers	Location	Protein IDs	Peptide counts (all)	Peptide counts (razor+unique)	Peptide counts (unique)	Gene ID	Protein Name	Number of proteins	Peptides	Razor + unique peptides	Unique peptides	Peptides D10-HA_1	Peptides D10-HA_2	Peptides D10-HA_3	Peptides NF54wt-HA_1	Peptides NF54wt-HA_2	Peptides NF54wt-HA_3	Razor + unique peptides D10-HA_1	Razor + unique peptides D10-HA_2	Razor + unique peptides D10-HA_3	Razor + unique peptides NF54wt-HA_1	Razor + unique peptides NF54wt-HA_2	Razor + unique peptides NF54wt-HA_3	Unique peptides D10-HA_1	Unique peptides D10-HA_2	Unique peptides D10-HA_3	Unique peptides NF54wt-HA_1	Unique peptides NF54wt-HA_2	Unique peptides NF54wt-HA_3	Sequence coverage [%]	Unique + razor sequence coverage [%]	Unique sequence coverage [%]	Mol. weight [kDa]	Sequence length	Sequence lengths	Q-value	Score	Sequence coverage D10-HA_1 [%]	Sequence coverage D10-HA_2 [%]	Sequence coverage D10-HA_3 [%]	Sequence coverage NF54wt-HA_1 [%]	Sequence coverage NF54wt-HA_2 [%]	Sequence coverage NF54wt-HA_3 [%]	Summed Intensity	Log2 Intensity D10-HA_1	Log2 Intensity D10-HA_2	Log2 Intensity D10-HA_3	Log2 Intensity NF54wt-HA_1	Log2 Intensity NF54wt-HA_2
PF3D7_0930300.1-p1 | transcript=PF3D7_0930300.1 | gene=PF3D7_0930300 | organism=Plasmodium_falciparum_3D7 | gene_product=merozoite surface protein 1 | transcript_product=merozoite surface protein 1 | location=Pf3D7_09_v3:1201812-1206974(+) | protein_length	Pf3D7_09_v3:1201812-1206974(+)	PF3D7_0930300.1-p1;PF3D7_1312000.1-p1;REV__PF3D7_1447200.1-p1	93;1;1	93;1;1	92;1;0	PF3D7_0930300	merozoite surface protein 1	3	93	93	92	34	35	33	78	65	66	34	35	33	78	65	66	34	35	33	77	64	66	49.4	49.4	49	195.72	1720	1720;403;529	0	323.31	21.3	23.4	21.4	43.7	37.8	39.6	16626000000	30.5565	30.4325	29.9215	32.4252	31.7298
PF3D7_0929400.1-p1 | transcript=PF3D7_0929400.1 | gene=PF3D7_0929400 | organism=Plasmodium_falciparum_3D7 | gene_product=high molecular weight rhoptry protein 2 | transcript_product=high molecular weight rhoptry protein 2 | location=Pf3D7_09_v3:1175203-118	Pf3D7_09_v3:1175203-118	PF3D7_0929400.1-p1	83	83	83	PF3D7_0929400	high molecular weight rhoptry protein 2	1	83	83	83	51	26	13	62	49	46	51	26	13	62	49	46	51	26	13	62	49	46	58.4	58.4	58.4	162.66	1378	1378	0	248.1	46.2	23.6	12	47	37.9	39.2	8712700000	31.1989	28.9183	28.2267	31.2215	30.6259
PF3D7_1118200.1-p1 | transcript=PF3D7_1118200.1 | gene=PF3D7_1118200 | organism=Plasmodium_falciparum_3D7 | gene_product=heat shock protein 90, putative | transcript_product=heat shock protein 90, putative | location=Pf3D7_11_v3:688766-691558(-) | protein_	Pf3D7_11_v3:688766-691558(-)	PF3D7_1118200.1-p1	73	73	73	PF3D7_1118200	heat shock protein 90, putative	1	73	73	73	58	57	62	11	4	1	58	57	62	11	4	1	58	57	62	11	4	1	60	60	60	108.46	930	930	0	323.31	55.8	51.5	49.9	13.9	4.9	1.3	21929000000	32.5875	33.0449	32.5762	27.3518	24.2948
PF3D7_1357100.1-p1 | transcript=PF3D7_1357100.1 | gene=PF3D7_1357100 | organism=Plasmodium_falciparum_3D7 | gene_product=elongation factor 1-alpha | transcript_product=elongation factor 1-alpha | location=Pf3D7_13_v3:2268901-2270232(+) | protein_length=443	Pf3D7_13_v3:2268901-2270232(+)	PF3D7_1357100.1-p1;PF3D7_1357000.1-p1	70;70	70;70	70;70	PF3D7_1357100	elongation factor 1-alpha	2	70	70	70	49	38	45	54	50	55	49	38	45	54	50	55	49	38	45	54	50	55	91.6	91.6	91.6	48.958	443	443;443	0	323.31	85.8	71.3	72.5	86.7	85.3	86.7	284120000000	35.4466	34.7468	34.7816	35.8415	35.9109
PF3D7_1134000.1-p1 | transcript=PF3D7_1134000.1 | gene=PF3D7_1134000 | organism=Plasmodium_falciparum_3D7 | gene_product=heat shock protein 70 | transcript_product=heat shock protein 70 | location=Pf3D7_11_v3:1320114-1322105(+) | protein_length=663 | seque	Pf3D7_11_v3:1320114-1322105(+)	PF3D7_1134000.1-p1	70	70	69	PF3D7_1134000	heat shock protein 70	1	70	70	69	55	63	57	20	23	26	55	63	57	20	23	26	54	63	57	20	23	25	74.2	74.2	74.2	73.297	663	663	0	323.31	68.5	72.1	71	31.5	41	44.5	43971000000	33.4701	34.0716	33.4798	29.1185	29.3761
PF3D7_0818900.1-p1 | transcript=PF3D7_0818900.1 | gene=PF3D7_0818900 | organism=Plasmodium_falciparum_3D7 | gene_product=heat shock protein 70 | transcript_product=heat shock protein 70 | location=Pf3D7_08_v3:860384-862417(+) | protein_length=677 | sequenc	Pf3D7_08_v3:860384-862417(+)	PF3D7_0818900.1-p1	76	76	68	PF3D7_0818900	heat shock protein 70	1	76	76	68	62	59	70	63	60	63	62	59	70	63	60	63	54	52	64	55	55	56	73.3	73.3	68.7	73.914	677	677	0	323.31	65	69	69.1	68.7	69.9	71	263750000000	35.5299	35.4285	35.3277	35.3262	35.4259
PF3D7_0500800.1-p1 | transcript=PF3D7_0500800.1 | gene=PF3D7_0500800 | organism=Plasmodium_falciparum_3D7 | gene_product=mature parasite-infected erythrocyte surface antigen | transcript_product=mature parasite-infected erythrocyte surface antigen | locati		PF3D7_0500800.1-p1	65	65	65	PF3D7_0500800	mature parasite-infected erythrocyte surface antigen	1	65	65	65	28	18	14	58	44	42	28	18	14	58	44	42	28	18	14	58	44	42	55.9	55.9	55.9	168.29	1434	1434	0	323.31	32.2	25.5	16.2	52.4	36.3	36.3	10057000000	29.9881	28.8955	28.2621	31.7208	31.0241
PF3D7_0903400.1-p1 | transcript=PF3D7_0903400.1 | gene=PF3D7_0903400 | organism=Plasmodium_falciparum_3D7 | gene_product=ATP-dependent RNA helicase DDX60, putative | transcript_product=ATP-dependent RNA helicase DDX60, putative | location=Pf3D7_09_v3:15170	Pf3D7_09_v3:15170	PF3D7_0903400.1-p1	65	65	65	PF3D7_0903400	ATP-dependent RNA helicase DDX60, putative	1	65	65	65	21	25	15	37	50	31	21	25	15	37	50	31	21	25	15	37	50	31	25.6	25.6	25.6	300.92	2536	2536	0	150.84	9.3	10.8	6.2	15.3	20.7	13.6	4457700000	28.7345	29.1325	27.8533	29.6948	30.5098
PF3D7_0708400.1-p1 | transcript=PF3D7_0708400.1 | gene=PF3D7_0708400 | organism=Plasmodium_falciparum_3D7 | gene_product=heat shock protein 90 | transcript_product=heat shock protein 90 | location=Pf3D7_07_v3:381592-384614(+) | protein_length=745 | sequenc	Pf3D7_07_v3:381592-384614(+)	PF3D7_0708400.1-p1	64	64	64	PF3D7_0708400	heat shock protein 90	1	64	64	64	54	41	36	51	48	35	54	41	36	51	48	35	54	41	36	51	48	35	64.2	64.2	64.2	86.165	745	745	0	323.31	61.5	46.6	42.4	53.7	58.3	41.7	57399000000	34.0122	32.6933	31.214	33.8708	33.3998
PF3D7_1011800.1-p1 | transcript=PF3D7_1011800.1 | gene=PF3D7_1011800 | organism=Plasmodium_falciparum_3D7 | gene_product=PRE-binding protein | transcript_product=PRE-binding protein | location=Pf3D7_10_v3:455398-458817(+) | protein_length=1139 | sequence_S	Pf3D7_10_v3:455398-458817(+)	PF3D7_1011800.1-p1	64	64	64	PF3D7_1011800	PRE-binding protein	1	64	64	64	36	30	28	46	42	30	36	30	28	46	42	30	36	30	28	46	42	30	42.9	42.9	42.9	131.62	1139	1139	0	280.19	31.2	25.2	25.5	37.1	37.1	27.8	11579000000	30.9535	30.6358	30.7557	31.3276	30.9371
PF3D7_0523100.1-p1 | transcript=PF3D7_0523100.1 | gene=PF3D7_0523100 | organism=Plasmodium_falciparum_3D7 | gene_product=mitochondrial-processing peptidase subunit alpha, putative | transcript_product=mitochondrial-processing peptidase subunit alpha, putat		PF3D7_0523100.1-p1	56	56	56	PF3D7_0523100	mitochondrial-processing peptidase subunit alpha, putat	1	56	56	56	50	48	51	1	0	1	50	48	51	1	0	1	50	48	51	1	0	1	73.8	73.8	73.8	61.772	534	534	0	323.31	71.9	70.4	72.5	1.5	0	1.5	94520000000	34.8787	34.7382	34.9964	0	0
PF3D7_1104200.1-p1 | transcript=PF3D7_1104200.1 | gene=PF3D7_1104200 | organism=Plasmodium_falciparum_3D7 | gene_product=chromatin remodeling protein | transcript_product=chromatin remodeling protein | location=Pf3D7_11_v3:182383-187223(-) | protein_length	Pf3D7_11_v3:182383-187223(-)	PF3D7_1104200.1-p1	56	56	56	PF3D7_1104200	chromatin remodeling protein	1	56	56	56	30	41	34	20	30	27	30	41	34	20	30	27	30	41	34	20	30	27	38.6	38.6	38.6	167.44	1426	1426	0	230.19	24.5	31.9	23.7	16.3	24.1	22.6	6.3715e+09	30.2299	30.8191	30.4546	28.6046	29.3101
PF3D7_0707200.1-p1 | transcript=PF3D7_0707200.1 | gene=PF3D7_0707200 | organism=Plasmodium_falciparum_3D7 | gene_product=conserved Plasmodium protein, unknown function | transcript_product=conserved Plasmodium protein, unknown function | location=Pf3D7_07_	Pf3D7_07_	PF3D7_0707200.1-p1	56	56	56	PF3D7_0707200	conserved Plasmodium protein, unknown function	1	56	56	56	2	17	10	16	32	51	2	17	10	16	32	51	2	17	10	16	32	51	24.8	24.8	24.8	256.94	2129	2129	0	262.94	1.1	9.2	5.5	7.7	15.3	24.4	3.2147e+09	24.4175	27.8617	26.9924	27.9588	29.4779
PF3D7_1110400.1-p1 | transcript=PF3D7_1110400.1 | gene=PF3D7_1110400 | organism=Plasmodium_falciparum_3D7 | gene_product=RNA-binding protein, putative | transcript_product=RNA-binding protein, putative | location=Pf3D7_11_v3:414797-419556(+) | protein_leng	Pf3D7_11_v3:414797-419556(+)	PF3D7_1110400.1-p1	55	55	55	PF3D7_1110400	RNA-binding protein, putative	1	55	55	55	18	22	22	34	39	43	18	22	22	34	39	43	18	22	22	34	39	43	32.4	32.4	32.4	173.92	1483	1483	0	323.31	10.3	14	13.1	18.9	20.3	28.2	20765000000	30.0437	30.1321	30.3141	31.9495	32.643
PF3D7_1410400.1-p1 | transcript=PF3D7_1410400.1 | gene=PF3D7_1410400 | organism=Plasmodium_falciparum_3D7 | gene_product=rhoptry-associated protein 1 | transcript_product=rhoptry-associated protein 1 | location=Pf3D7_14_v3:420442-422790(+) | protein_length	Pf3D7_14_v3:420442-422790(+)	PF3D7_1410400.1-p1	55	55	55	PF3D7_1410400	rhoptry-associated protein 1	1	55	55	55	23	23	26	45	41	35	23	23	26	45	41	35	23	23	26	45	41	35	55.9	55.9	55.9	90.052	782	782	0	323.31	37.3	32.4	35	50.9	50	44	11586000000	30.1629	30.0532	29.9527	31.844	31.2265
PF3D7_1036900.1-p1 | transcript=PF3D7_1036900.1 | gene=PF3D7_1036900 | organism=Plasmodium_falciparum_3D7 | gene_product=conserved Plasmodium protein, unknown function | transcript_product=conserved Plasmodium protein, unknown function | location=Pf3D7_10_	Pf3D7_10_	PF3D7_1036900.1-p1	53	53	53	PF3D7_1036900	conserved Plasmodium protein, unknown function	1	53	53	53	23	27	28	33	41	43	23	27	28	33	41	43	23	27	28	33	41	43	30.3	30.3	30.3	192.68	1681	1681	0	310.96	14.6	15.9	16.8	21	22.1	25.5	13757000000	29.7964	30.6159	30.6322	31.2281	31.5659
PF3D7_0917900.1-p1 | transcript=PF3D7_0917900.1 | gene=PF3D7_0917900 | organism=Plasmodium_falciparum_3D7 | gene_product=heat shock protein 70 | transcript_product=heat shock protein 70 | location=Pf3D7_09_v3:737985-740276(+) | protein_length=652 | sequenc	Pf3D7_09_v3:737985-740276(+)	PF3D7_0917900.1-p1	49	49	49	PF3D7_0917900	heat shock protein 70	1	49	49	49	34	31	27	39	36	36	34	31	27	39	36	36	34	31	27	39	36	36	61.3	61.3	61.3	72.387	652	652	0	323.31	50.3	49.1	45.1	55.5	50	52.9	20326000000	31.8915	31.4992	30.9273	32.1087	31.6234
PF3D7_0707400.1-p1 | transcript=PF3D7_0707400.1 | gene=PF3D7_0707400 | organism=Plasmodium_falciparum_3D7 | gene_product=ATPase family AAA domain-containing protein 3A, putative | transcript_product=ATPase family AAA domain-containing protein 3A, putative		PF3D7_0707400.1-p1	48	48	48	PF3D7_0707400	ATPase family AAA domain-containing protein 3A, putative	1	48	48	48	39	33	36	1	1	2	39	33	36	1	1	2	39	33	36	1	1	2	55.5	55.5	55.5	78.186	663	663	0	235.58	47.2	46	50.8	1.5	1.5	3.2	7.4766e+09	31.4089	31.2609	30.9088	23.5516	23.0599
PF3D7_1252100.1-p1 | transcript=PF3D7_1252100.1 | gene=PF3D7_1252100 | organism=Plasmodium_falciparum_3D7 | gene_product=rhoptry neck protein 3 | transcript_product=rhoptry neck protein 3 | location=Pf3D7_12_v3:2114628-2122487(-) | protein_length=2215 | se	Pf3D7_12_v3:2114628-2122487(-)	PF3D7_1252100.1-p1	47	47	47	PF3D7_1252100	rhoptry neck protein 3	1	47	47	47	9	13	9	40	20	16	9	13	9	40	20	16	9	13	9	40	20	16	21.8	21.8	21.8	263.15	2215	2215	0	112.45	4.9	6.4	4.8	18.9	11.1	7.7	2364000000	27.4116	27.5394	27.1558	29.9351	28.843
PF3D7_1105400.1-p1 | transcript=PF3D7_1105400.1 | gene=PF3D7_1105400 | organism=Plasmodium_falciparum_3D7 | gene_product=40S ribosomal protein S4, putative | transcript_product=40S ribosomal protein S4, putative | location=Pf3D7_11_v3:235597-237097(-) | pr	Pf3D7_11_v3:235597-237097(-)	PF3D7_1105400.1-p1	46	46	46	PF3D7_1105400	40S ribosomal protein S4, putative	1	46	46	46	32	37	38	35	40	43	32	37	38	35	40	43	32	37	38	35	40	43	88.5	88.5	88.5	29.772	261	261	0	323.31	78.9	78.9	84.7	73.9	87.4	85.8	277020000000	34.5967	35.3664	35.519	35.368	35.7379
PF3D7_0322900.1-p1 | transcript=PF3D7_0322900.1 | gene=PF3D7_0322900 | organism=Plasmodium_falciparum_3D7 | gene_product=40S ribosomal protein S3A, putative | transcript_product=40S ribosomal protein S3A, putative | location=Pf3D7_03_v3:965553-966502(-) |	Pf3D7_03_v3:965553-966502(-)	PF3D7_0322900.1-p1	45	45	45	PF3D7_0322900	40S ribosomal protein S3A, putative	1	45	45	45	30	33	40	28	30	33	30	33	40	28	30	33	30	33	40	28	30	33	77.9	77.9	77.9	30.047	262	262	0	323.31	71	75.2	77.5	71.4	69.5	75.6	91610000000	33.3209	34.0771	34.1522	33.4093	33.8306
PF3D7_0801000.1-p1 | transcript=PF3D7_0801000.1 | gene=PF3D7_0801000 | organism=Plasmodium_falciparum_3D7 | gene_product=Plasmodium exported protein (PHISTc) | transcript_product=Plasmodium exported protein (PHISTc) | location=Pf3D7_08_v3:84568-88422(-) |	Pf3D7_08_v3:84568-88422(-)	PF3D7_0801000.1-p1	45	45	45	PF3D7_0801000	Plasmodium exported protein (PHISTc)	1	45	45	45	0	1	0	38	34	25	0	1	0	38	34	25	0	1	0	38	34	25	55	55	55	147.07	1219	1219	0	189.49	0	1.6	0	50.6	46.4	41.3	4548900000	0	23.4456	0	31.1394	30.3169
PF3D7_0907400.1-p1 | transcript=PF3D7_0907400.1 | gene=PF3D7_0907400 | organism=Plasmodium_falciparum_3D7 | gene_product=ATP-dependent protease ATPase subunit ClpY | transcript_product=ATP-dependent protease ATPase subunit ClpY | location=Pf3D7_09_v3:35195	Pf3D7_09_v3:35195	PF3D7_0907400.1-p1	44	44	44	PF3D7_0907400	ATP-dependent protease ATPase subunit ClpY	1	44	44	44	27	39	33	2	1	1	27	39	33	2	1	1	27	39	33	2	1	1	44.3	44.3	44.3	106.46	922	922	0	261.95	31.3	41.5	35.5	2.2	1.3	0.9	6.4489e+09	30.95	31.1987	30.8105	23.8602	22.7466
PF3D7_0933600.1-p1 | transcript=PF3D7_0933600.1 | gene=PF3D7_0933600 | organism=Plasmodium_falciparum_3D7 | gene_product=mitochondrial-processing peptidase subunit beta, putative | transcript_product=mitochondrial-processing peptidase subunit beta, putativ		PF3D7_0933600.1-p1	43	43	43	PF3D7_0933600	mitochondrial-processing peptidase subunit beta, putativ	1	43	43	43	29	30	40	2	1	1	29	30	40	2	1	1	29	30	40	2	1	1	59.5	59.5	59.5	55.734	484	484	0	323.31	43.6	54.8	58.9	5.6	2.3	2.3	42229000000	33.5283	33.7696	33.8183	24.2411	23.7194
PF3D7_1451100.1-p1 | transcript=PF3D7_1451100.1 | gene=PF3D7_1451100 | organism=Plasmodium_falciparum_3D7 | gene_product=elongation factor 2 | transcript_product=elongation factor 2 | location=Pf3D7_14_v3:2090902-2093400(+) | protein_length=832 | sequence_	Pf3D7_14_v3:2090902-2093400(+)	PF3D7_1451100.1-p1	43	43	43	PF3D7_1451100	elongation factor 2	1	43	43	43	31	26	25	42	32	30	31	26	25	42	32	30	31	26	25	42	32	30	55.3	55.3	55.3	93.522	832	832	0	231.86	43.6	32.1	31	54.4	42.8	40.1	15859000000	31.0603	30.7964	30.5907	31.8128	31.3766
PF3D7_1108700.1-p1 | transcript=PF3D7_1108700.1 | gene=PF3D7_1108700 | organism=Plasmodium_falciparum_3D7 | gene_product=heat shock protein J2 | transcript_product=heat shock protein J2 | location=Pf3D7_11_v3:373238-374860(-) | protein_length=540 | sequenc	Pf3D7_11_v3:373238-374860(-)	PF3D7_1108700.1-p1	42	42	42	PF3D7_1108700	heat shock protein J2	1	42	42	42	24	28	33	25	26	26	24	28	33	25	26	26	24	28	33	25	26	26	70.6	70.6	70.6	62.376	540	540	0	240.28	47.4	52.8	54.3	49.3	47.2	52.2	16919000000	31.3235	31.6825	32.1138	30.8131	31.0771
PF3D7_1015600.1-p1 | transcript=PF3D7_1015600.1 | gene=PF3D7_1015600 | organism=Plasmodium_falciparum_3D7 | gene_product=heat shock protein 60 | transcript_product=heat shock protein 60 | location=Pf3D7_10_v3:627044-629040(-) | protein_length=580 | sequenc	Pf3D7_10_v3:627044-629040(-)	PF3D7_1015600.1-p1	42	42	42	PF3D7_1015600	heat shock protein 60	1	42	42	42	34	36	34	5	5	4	34	36	34	5	5	4	34	36	34	5	5	4	64.5	64.5	64.5	62.55	580	580	0	272.72	57.1	60.2	55.7	11	10.2	8.1	16103000000	32.2185	32.3669	32.342	25.7162	25.3758
PF3D7_1424100.1-p1 | transcript=PF3D7_1424100.1 | gene=PF3D7_1424100 | organism=Plasmodium_falciparum_3D7 | gene_product=60S ribosomal protein L5, putative | transcript_product=60S ribosomal protein L5, putative | location=Pf3D7_14_v3:973853-975543(-) | pr	Pf3D7_14_v3:973853-975543(-)	PF3D7_1424100.1-p1	41	41	41	PF3D7_1424100	60S ribosomal protein L5, putative	1	41	41	41	25	27	38	29	26	24	25	27	38	29	26	24	25	27	38	29	26	24	73.5	73.5	73.5	33.998	294	294	0	323.31	65.3	62.6	70.4	68.7	63.6	60.2	123200000000	33.5903	34.6978	35.3222	33.8918	33.7439
PF3D7_0617200.1-p1 | transcript=PF3D7_0617200.1 | gene=PF3D7_0617200 | organism=Plasmodium_falciparum_3D7 | gene_product=BFR1 domain-containing protein, putative | transcript_product=BFR1 domain-containing protein, putative | location=Pf3D7_06_v3:717050-71	Pf3D7_06_v3:717050-71	PF3D7_0617200.1-p1	41	41	41	PF3D7_0617200	BFR1 domain-containing protein, putative	1	41	41	41	23	22	20	25	26	35	23	22	20	25	26	35	23	22	20	25	26	35	59.9	59.9	59.9	52.98	446	446	0	182.64	49.1	45.7	41.7	47.1	42.8	57	8926500000	30.0146	30.3401	30.186	30.2947	30.629
PF3D7_1007900.1-p1 | transcript=PF3D7_1007900.1 | gene=PF3D7_1007900 | organism=Plasmodium_falciparum_3D7 | gene_product=eukaryotic translation initiation factor 3 subunit D, putative | transcript_product=eukaryotic translation initiation factor 3 subunit		PF3D7_1007900.1-p1	40	40	40	PF3D7_1007900	eukaryotic translation initiation factor 3 subunit	1	40	40	40	17	23	29	30	28	33	17	23	29	30	28	33	17	23	29	30	28	33	52.5	52.5	52.5	63.109	543	543	0	148.59	31.9	41.4	44.2	47.1	44.9	49.9	10248000000	30.1082	30.2327	30.871	30.8476	30.9309
PF3D7_1224300.1-p1 | transcript=PF3D7_1224300.1 | gene=PF3D7_1224300 | organism=Plasmodium_falciparum_3D7 | gene_product=polyadenylate-binding protein 1, putative | transcript_product=polyadenylate-binding protein 1, putative | location=Pf3D7_12_v3:988628-	Pf3D7_12_v3:988628-	PF3D7_1224300.1-p1	40	40	40	PF3D7_1224300	polyadenylate-binding protein 1, putative	1	40	40	40	30	20	14	27	22	23	30	20	14	27	22	23	30	20	14	27	22	23	48.2	48.2	48.2	97.229	875	875	0	323.31	40.8	31	24.2	42.3	34.4	35.1	7.1025e+09	31.0197	29.4592	28.5805	30.3587	30.2632
PF3D7_0523000.1-p1 | transcript=PF3D7_0523000.1 | gene=PF3D7_0523000 | organism=Plasmodium_falciparum_3D7 | gene_product=multidrug resistance protein 1 | transcript_product=multidrug resistance protein 1 | location=Pf3D7_05_v3:957890-962149(+) | protein_le	Pf3D7_05_v3:957890-962149(+)	PF3D7_0523000.1-p1	40	40	40	PF3D7_0523000	multidrug resistance protein 1	1	40	40	40	13	24	13	30	30	29	13	24	13	30	30	29	13	24	13	30	30	29	31.1	31.1	31.1	162.25	1419	1419	0	230.93	12.5	23	13.4	24.1	23.3	24.9	3.8262e+09	28.4712	29.0492	27.5794	29.9481	29.5908
PF3D7_1302800.1-p1 | transcript=PF3D7_1302800.1 | gene=PF3D7_1302800 | organism=Plasmodium_falciparum_3D7 | gene_product=40S ribosomal protein S7, putative | transcript_product=40S ribosomal protein S7, putative | location=Pf3D7_13_v3:150783-151635(-) | pr	Pf3D7_13_v3:150783-151635(-)	PF3D7_1302800.1-p1	39	39	39	PF3D7_1302800	40S ribosomal protein S7, putative	1	39	39	39	22	29	28	30	33	36	22	29	28	30	33	36	22	29	28	30	33	36	82	82	82	22.48	194	194	0	323.31	72.2	77.3	73.7	78.4	80.4	82	163620000000	33.4609	34.5028	34.5183	34.8791	35.1802
PF3D7_0711500.1-p1 | transcript=PF3D7_0711500.1 | gene=PF3D7_0711500 | organism=Plasmodium_falciparum_3D7 | gene_product=regulator of chromosome condensation, putative | transcript_product=regulator of chromosome condensation, putative | location=Pf3D7_07_	Pf3D7_07_	PF3D7_0711500.1-p1	39	39	39	PF3D7_0711500	regulator of chromosome condensation, putative	1	39	39	39	9	14	15	32	31	27	9	14	15	32	31	27	9	14	15	32	31	27	45.8	45.8	45.8	78.896	688	688	0	249.07	18.2	20.8	21.8	38.7	43.2	35.6	6.1354e+09	27.8151	29.1456	29.0819	30.6333	30.7686
PF3D7_1248700.1-p1 | transcript=PF3D7_1248700.1 | gene=PF3D7_1248700 | organism=Plasmodium_falciparum_3D7 | gene_product=conserved protein, unknown function | transcript_product=conserved protein, unknown function | location=Pf3D7_12_v3:1994775-2000744(+)	Pf3D7_12_v3:1994775-2000744(+)	PF3D7_1248700.1-p1	39	39	39	PF3D7_1248700	conserved protein, unknown function	1	39	39	39	20	27	25	19	18	18	20	27	25	19	18	18	20	27	25	19	18	18	18.1	18.1	18.1	231.32	1989	1989	0	192.01	11.2	15.5	12.7	10.1	10.2	11.1	5021500000	29.8684	30.2629	29.7683	29.2078	29.1458
PF3D7_1342000.1-p1 | transcript=PF3D7_1342000.1 | gene=PF3D7_1342000 | organism=Plasmodium_falciparum_3D7 | gene_product=40S ribosomal protein S6 | transcript_product=40S ribosomal protein S6 | location=Pf3D7_13_v3:1653211-1654131(-) | protein_length=306 |	Pf3D7_13_v3:1653211-1654131(-)	PF3D7_1342000.1-p1	38	38	38	PF3D7_1342000	40S ribosomal protein S6	1	38	38	38	30	29	30	26	28	27	30	29	30	26	28	27	30	29	30	26	28	27	57.8	57.8	57.8	35.384	306	306	0	323.31	57.2	53.6	54.6	51	50.3	51.3	301360000000	35.8121	35.7458	35.5886	35.086	35.3388
PF3D7_1462800.1-p1 | transcript=PF3D7_1462800.1 | gene=PF3D7_1462800 | organism=Plasmodium_falciparum_3D7 | gene_product=glyceraldehyde-3-phosphate dehydrogenase | transcript_product=glyceraldehyde-3-phosphate dehydrogenase | location=Pf3D7_14_v3:2559098-2	Pf3D7_14_v3:2559098-2	PF3D7_1462800.1-p1	38	38	38	PF3D7_1462800	glyceraldehyde-3-phosphate dehydrogenase	1	38	38	38	28	25	31	28	31	33	28	25	31	28	31	33	28	25	31	28	31	33	90.8	90.8	90.8	36.635	337	337	0	323.31	79.8	78.6	90.8	78	87.5	86.6	72392000000	33.5556	33.1448	32.8853	33.822	33.6968
PF3D7_1238800.1-p1 | transcript=PF3D7_1238800.1 | gene=PF3D7_1238800 | organism=Plasmodium_falciparum_3D7 | gene_product=acyl-CoA synthetase | transcript_product=acyl-CoA synthetase | location=Pf3D7_12_v3:1610363-1612741(+) | protein_length=792 | sequence_	Pf3D7_12_v3:1610363-1612741(+)	PF3D7_1238800.1-p1	38	38	38	PF3D7_1238800	acyl-CoA synthetase	1	38	38	38	19	18	20	32	28	28	19	18	20	32	28	28	19	18	20	32	28	28	43.8	43.8	43.8	92.091	792	792	0	158.8	26.8	30.9	31.7	40.3	34.6	38.5	8.1973e+09	29.8386	29.7585	29.8151	30.7287	30.8923
PF3D7_1116800.1-p1 | transcript=PF3D7_1116800.1 | gene=PF3D7_1116800 | organism=Plasmodium_falciparum_3D7 | gene_product=heat shock protein 101 | transcript_product=heat shock protein 101 | location=Pf3D7_11_v3:636094-639511(-) | protein_length=906 | seque	Pf3D7_11_v3:636094-639511(-)	PF3D7_1116800.1-p1	38	38	38	PF3D7_1116800	heat shock protein 101	1	38	38	38	13	20	21	27	24	27	13	20	21	27	24	27	13	20	21	27	24	27	45.6	45.6	45.6	102.87	906	906	0	103.55	18.5	28.1	29.5	38.7	32.2	34.8	3.2514e+09	28.4052	28.9276	28.8464	29.2459	28.9822
PF3D7_1212700.1-p1 | transcript=PF3D7_1212700.1 | gene=PF3D7_1212700 | organism=Plasmodium_falciparum_3D7 | gene_product=eukaryotic translation initiation factor 3 subunit A, putative | transcript_product=eukaryotic translation initiation factor 3 subunit		PF3D7_1212700.1-p1	38	38	38	PF3D7_1212700	eukaryotic translation initiation factor 3 subunit	1	38	38	38	15	12	3	29	21	20	15	12	3	29	21	20	15	12	3	29	21	20	28.5	28.5	28.5	166.06	1377	1377	0	131.91	14.6	9.7	3.3	21.4	18.4	17	2281100000	28.7345	27.8698	26.5983	29.353	28.502
PF3D7_0626800.1-p1 | transcript=PF3D7_0626800.1 | gene=PF3D7_0626800 | organism=Plasmodium_falciparum_3D7 | gene_product=pyruvate kinase | transcript_product=pyruvate kinase | location=Pf3D7_06_v3:1078995-1081320(+) | protein_length=511 | sequence_SO=chrom	Pf3D7_06_v3:1078995-1081320(+)	PF3D7_0626800.1-p1	37	37	37	PF3D7_0626800	pyruvate kinase	1	37	37	37	24	25	26	31	29	32	24	25	26	31	29	32	24	25	26	31	29	32	76.7	76.7	76.7	55.66	511	511	0	323.31	61.8	58.3	62.2	65.8	64.2	70.6	32230000000	31.7778	31.7479	31.6369	32.7956	32.6892
PF3D7_1476300.1-p1 | transcript=PF3D7_1476300.1 | gene=PF3D7_1476300 | organism=Plasmodium_falciparum_3D7 | gene_product=Plasmodium exported protein (PHISTb), unknown function | transcript_product=Plasmodium exported protein (PHISTb), unknown function | lo		PF3D7_1476300.1-p1	37	37	37	PF3D7_1476300	Plasmodium exported protein (PHISTb), unknown function	1	37	37	37	20	31	31	20	29	13	20	31	31	20	29	13	20	31	31	20	29	13	55.4	55.4	55.4	68.141	572	572	0	323.31	37.4	47	45.8	36.2	49.5	32	8826200000	29.1347	31.2013	31.2167	29.9278	30.8553
PF3D7_1222300.1-p1 | transcript=PF3D7_1222300.1 | gene=PF3D7_1222300 | organism=Plasmodium_falciparum_3D7 | gene_product=endoplasmin, putative | transcript_product=endoplasmin, putative | location=Pf3D7_12_v3:883567-886032(-) | protein_length=821 | sequenc	Pf3D7_12_v3:883567-886032(-)	PF3D7_1222300.1-p1	37	37	37	PF3D7_1222300	endoplasmin, putative	1	37	37	37	17	18	11	27	23	25	17	18	11	27	23	25	17	18	11	27	23	25	51.3	51.3	51.3	95.017	821	821	0	189.72	30.3	30.1	18.1	40.1	38.1	38.2	4.1894e+09	29.0476	28.6834	27.5898	30.2878	29.5514
PF3D7_0106700.1-p1 | transcript=PF3D7_0106700.1 | gene=PF3D7_0106700 | organism=Plasmodium_falciparum_3D7 | gene_product=small ribosomal subunit assembling AARP2 protein | transcript_product=small ribosomal subunit assembling AARP2 protein | location=Pf3D7	Pf3D7	PF3D7_0106700.1-p1	37	37	37	PF3D7_0106700	small ribosomal subunit assembling AARP2 protein	1	37	37	37	11	22	23	16	18	18	11	22	23	16	18	18	11	22	23	16	18	18	26.6	26.6	26.6	166.89	1434	1434	0	102.51	9.6	16.9	17.2	11.6	12.9	14.6	2709100000	27.611	28.6238	29.1754	28.0032	29.3299
PF3D7_1227100.1-p1 | transcript=PF3D7_1227100.1 | gene=PF3D7_1227100 | organism=Plasmodium_falciparum_3D7 | gene_product=DNA helicase 60 | transcript_product=DNA helicase 60 | location=Pf3D7_12_v3:1093543-1095771(-) | protein_length=742 | sequence_SO=chrom	Pf3D7_12_v3:1093543-1095771(-)	PF3D7_1227100.1-p1;PF3D7_1140700.1-p1	38;1	38;1	37;1	PF3D7_1227100	DNA helicase 60	2	38	38	37	21	27	25	0	2	0	21	27	25	0	2	0	20	26	24	0	2	0	52.2	52.2	50.7	87.019	742	742;2275	0	148.62	33.8	40.4	37.6	0	3.9	0	2178200000	29.1119	29.819	29.2659	0	22.3539
PF3D7_0703500.1-p1 | transcript=PF3D7_0703500.1 | gene=PF3D7_0703500 | organism=Plasmodium_falciparum_3D7 | gene_product=erythrocyte membrane-associated antigen | transcript_product=erythrocyte membrane-associated antigen | location=Pf3D7_07_v3:135606-1425	Pf3D7_07_v3:135606-1425	PF3D7_0703500.1-p1	37	37	37	PF3D7_0703500	erythrocyte membrane-associated antigen	1	37	37	37	22	18	8	19	17	12	22	18	8	19	17	12	22	18	8	19	17	12	19.1	19.1	19.1	264.91	2299	2299	0	98.537	11.8	9.4	4.1	9.1	8.4	5.7	1.5982e+09	28.6068	28.1627	26.7794	28.4257	27.9454
PF3D7_1330600.1-p1 | transcript=PF3D7_1330600.1 | gene=PF3D7_1330600 | organism=Plasmodium_falciparum_3D7 | gene_product=elongation factor Tu, putative | transcript_product=elongation factor Tu, putative | location=Pf3D7_13_v3:1287891-1289408(-) | protein_	Pf3D7_13_v3:1287891-1289408(-)	PF3D7_1330600.1-p1	36	36	36	PF3D7_1330600	elongation factor Tu, putative	1	36	36	36	24	31	26	1	1	1	24	31	26	1	1	1	24	31	26	1	1	1	60	60	60	57.631	505	505	0	211.54	48.3	54.3	52.9	2.2	1.8	1.8	8.3362e+09	31.1995	31.7784	31.0032	22.3302	24.0588
PF3D7_0905400.1-p1 | transcript=PF3D7_0905400.1 | gene=PF3D7_0905400 | organism=Plasmodium_falciparum_3D7 | gene_product=high molecular weight rhoptry protein 3 | transcript_product=high molecular weight rhoptry protein 3 | location=Pf3D7_09_v3:270740-2747	Pf3D7_09_v3:270740-2747	PF3D7_0905400.1-p1	36	36	36	PF3D7_0905400	high molecular weight rhoptry protein 3	1	36	36	36	19	17	21	20	24	14	19	17	21	20	24	14	19	17	21	20	24	14	41.5	41.5	41.5	104.85	897	897	0	156.05	25.8	20.6	29.7	26	32.9	22.1	6.0863e+09	30.5797	29.3856	29.8161	30.0976	30.1898
PF3D7_1337300.1-p1 | transcript=PF3D7_1337300.1 | gene=PF3D7_1337300 | organism=Plasmodium_falciparum_3D7 | gene_product=exoribonuclease, putative | transcript_product=exoribonuclease, putative | location=Pf3D7_13_v3:1503015-1506022(+) | protein_length=903	Pf3D7_13_v3:1503015-1506022(+)	PF3D7_1337300.1-p1	36	36	36	PF3D7_1337300	exoribonuclease, putative	1	36	36	36	15	22	19	20	27	13	15	22	19	20	27	13	15	22	19	20	27	13	38.6	38.6	38.6	106.77	903	903	0	86.61	19.9	26.9	22.7	25.4	33.4	16.1	5.8793e+09	28.6251	29.2018	29.6222	31.4226	29.7405
PF3D7_0524000.1-p1 | transcript=PF3D7_0524000.1 | gene=PF3D7_0524000 | organism=Plasmodium_falciparum_3D7 | gene_product=karyopherin beta | transcript_product=karyopherin beta | location=Pf3D7_05_v3:998753-1002124(+) | protein_length=1123 | sequence_SO=chr	Pf3D7_05_v3:998753-1002124(+)	PF3D7_0524000.1-p1	36	36	36	PF3D7_0524000	karyopherin beta	1	36	36	36	17	18	16	29	22	18	17	18	16	29	22	18	17	18	16	29	22	18	37.2	37.2	37.2	127.35	1123	1123	0	117.06	19.3	19.9	18.4	30.9	23.3	19.5	3.336e+09	28.7952	28.7489	28.2814	29.8521	29.3839
PF3D7_0812500.1-p1 | transcript=PF3D7_0812500.1 | gene=PF3D7_0812500 | organism=Plasmodium_falciparum_3D7 | gene_product=RNA-binding protein, putative | transcript_product=RNA-binding protein, putative | location=Pf3D7_08_v3:626069-628945(-) | protein_leng	Pf3D7_08_v3:626069-628945(-)	PF3D7_0812500.1-p1	36	36	36	PF3D7_0812500	RNA-binding protein, putative	1	36	36	36	4	8	6	26	20	29	4	8	6	26	20	29	4	8	6	26	20	29	35.4	35.4	35.4	117.08	958	958	0	197.55	5.1	8.9	6.7	28.8	23.9	31.6	3.0109e+09	26.7976	27.4113	27.1165	29.5408	29.4742
PF3D7_1136300.1-p1 | transcript=PF3D7_1136300.1 | gene=PF3D7_1136300 | organism=Plasmodium_falciparum_3D7 | gene_product=tudor staphylococcal nuclease | transcript_product=tudor staphylococcal nuclease | location=Pf3D7_11_v3:1422744-1426201(+) | protein_le	Pf3D7_11_v3:1422744-1426201(+)	PF3D7_1136300.1-p1	36	36	36	PF3D7_1136300	tudor staphylococcal nuclease	1	36	36	36	15	26	22	14	18	14	15	26	22	14	18	14	15	26	22	14	18	14	28.1	28.1	28.1	128.54	1098	1098	0	90.366	14.5	23.1	18.6	13.6	16.3	13.8	2199700000	28.9097	28.7797	28.8885	27.7095	28.0787
PF3D7_1451900.1-p1 | transcript=PF3D7_1451900.1 | gene=PF3D7_1451900 | organism=Plasmodium_falciparum_3D7 | gene_product=ribosome biogenesis protein TSR1, putative | transcript_product=ribosome biogenesis protein TSR1, putative | location=Pf3D7_14_v3:21281	Pf3D7_14_v3:21281	PF3D7_1451900.1-p1	35	35	35	PF3D7_1451900	ribosome biogenesis protein TSR1, putative	1	35	35	35	16	18	17	24	32	25	16	18	17	24	32	25	16	18	17	24	32	25	37.2	37.2	37.2	120.67	1029	1029	0	237.77	19.2	21.6	18.6	28.2	35.9	29	7.8514e+09	29.47	29.8581	29.8159	30.611	31.0779
PF3D7_0608800.1-p1 | transcript=PF3D7_0608800.1 | gene=PF3D7_0608800 | organism=Plasmodium_falciparum_3D7 | gene_product=ornithine aminotransferase | transcript_product=ornithine aminotransferase | location=Pf3D7_06_v3:362635-363879(+) | protein_length=414	Pf3D7_06_v3:362635-363879(+)	PF3D7_0608800.1-p1	34	34	34	PF3D7_0608800	ornithine aminotransferase	1	34	34	34	18	19	20	27	30	30	18	19	20	27	30	30	18	19	20	27	30	30	64.7	64.7	64.7	46.055	414	414	0	323.31	43.2	45.9	50.5	61.6	61.8	60.9	30497000000	31.4967	30.8717	30.9037	32.7767	32.6317
PF3D7_1104400.1-p1 | transcript=PF3D7_1104400.1 | gene=PF3D7_1104400 | organism=Plasmodium_falciparum_3D7 | gene_product=thioredoxin-like mero protein | transcript_product=thioredoxin-like mero protein | location=Pf3D7_11_v3:196767-198355(+) | protein_leng	Pf3D7_11_v3:196767-198355(+)	PF3D7_1104400.1-p1	34	34	34	PF3D7_1104400	thioredoxin-like mero protein	1	34	34	34	18	12	15	22	23	16	18	12	15	22	23	16	18	12	15	22	23	16	55.2	55.2	55.2	49.266	424	424	0	234.62	31.8	29.5	38.2	46.5	42	42.7	6.8149e+09	30.422	28.4456	29.6083	30.5754	30.8157
PF3D7_0802000.1-p1 | transcript=PF3D7_0802000.1 | gene=PF3D7_0802000 | organism=Plasmodium_falciparum_3D7 | gene_product=glutamate dehydrogenase, putative | transcript_product=glutamate dehydrogenase, putative | location=Pf3D7_08_v3:146089-150282(+) | prot	Pf3D7_08_v3:146089-150282(+)	PF3D7_0802000.1-p1	34	34	34	PF3D7_0802000	glutamate dehydrogenase, putative	1	34	34	34	7	1	1	21	23	26	7	1	1	21	23	26	7	1	1	21	23	26	27.8	27.8	27.8	160.42	1397	1397	0	167.86	6.7	1.4	0.7	15.7	19.3	22.6	2.1295e+09	25.8158	23.1163	0	28.897	29.2521
PF3D7_0619400.1-p1 | transcript=PF3D7_0619400.1 | gene=PF3D7_0619400 | organism=Plasmodium_falciparum_3D7 | gene_product=cell division cycle protein 48 homologue, putative | transcript_product=cell division cycle protein 48 homologue, putative | location=P	P	PF3D7_0619400.1-p1	35	35	34	PF3D7_0619400	cell division cycle protein 48 homologue, putative	1	35	35	34	14	7	3	24	18	20	14	7	3	24	18	20	14	7	3	23	18	20	46.6	46.6	44.6	92.386	828	828	0	53.186	22.1	11.1	4.2	36	25.8	29.5	1.735e+09	27.8463	26.0735	24.2702	29.1884	28.2663
PF3D7_1445700.1-p1 | transcript=PF3D7_1445700.1 | gene=PF3D7_1445700 | organism=Plasmodium_falciparum_3D7 | gene_product=conserved Plasmodium protein, unknown function | transcript_product=conserved Plasmodium protein, unknown function | location=Pf3D7_14_	Pf3D7_14_	PF3D7_1445700.1-p1	33	33	33	PF3D7_1445700	conserved Plasmodium protein, unknown function	1	33	33	33	9	7	6	20	21	31	9	7	6	20	21	31	9	7	6	20	21	31	53.8	53.8	53.8	41.934	351	351	0	259	25.4	24.2	19.7	45	41.6	53.8	9111000000	28.0936	27.7287	26.1861	30.9956	31.0832
PF3D7_0525100.1-p1 | transcript=PF3D7_0525100.1 | gene=PF3D7_0525100 | organism=Plasmodium_falciparum_3D7 | gene_product=acyl-CoA synthetase | transcript_product=acyl-CoA synthetase | location=Pf3D7_05_v3:1041745-1043766(+) | protein_length=673 | sequence_	Pf3D7_05_v3:1041745-1043766(+)	PF3D7_0525100.1-p1	33	33	33	PF3D7_0525100	acyl-CoA synthetase	1	33	33	33	20	13	13	24	24	26	20	13	13	24	24	26	20	13	13	24	24	26	44.3	44.3	44.3	76.851	673	673	0	200.93	34.2	28.1	28.4	36.8	36.4	40.6	4443900000	29.4036	28.7645	28.2805	30.0846	29.7807
PF3D7_0604500.1-p1 | transcript=PF3D7_0604500.1 | gene=PF3D7_0604500 | organism=Plasmodium_falciparum_3D7 | gene_product=GYF domain-containing protein, putative | transcript_product=GYF domain-containing protein, putative | location=Pf3D7_06_v3:189012-1980	Pf3D7_06_v3:189012-1980	PF3D7_0604500.1-p1	33	33	33	PF3D7_0604500	GYF domain-containing protein, putative	1	33	33	33	10	12	10	19	21	20	10	12	10	19	21	20	10	12	10	19	21	20	11.7	11.7	11.7	334.41	2874	2874	0	94.592	4.2	5.4	3.5	6.9	7.4	7.1	2.0103e+09	27.8417	28.1694	28.0368	28.2011	28.7615
PF3D7_1027800.1-p1 | transcript=PF3D7_1027800.1 | gene=PF3D7_1027800 | organism=Plasmodium_falciparum_3D7 | gene_product=60S ribosomal protein L3 | transcript_product=60S ribosomal protein L3 | location=Pf3D7_10_v3:1153271-1154431(-) | protein_length=386 |	Pf3D7_10_v3:1153271-1154431(-)	PF3D7_1027800.1-p1	32	32	32	PF3D7_1027800	60S ribosomal protein L3	1	32	32	32	21	19	26	20	19	16	21	19	26	20	19	16	21	19	26	20	19	16	66.3	66.3	66.3	44.22	386	386	0	323.31	51.8	44.6	58.8	46.9	49.5	43.8	28103000000	32.2583	32.4849	32.675	31.9585	31.4992
PF3D7_1022600.1-p1 | transcript=PF3D7_1022600.1 | gene=PF3D7_1022600 | organism=Plasmodium_falciparum_3D7 | gene_product=kelch protein K10 | transcript_product=kelch protein K10 | location=Pf3D7_10_v3:948477-951152(+) | protein_length=891 | sequence_SO=chr	Pf3D7_10_v3:948477-951152(+)	PF3D7_1022600.1-p1	32	32	32	PF3D7_1022600	kelch protein K10	1	32	32	32	11	15	19	23	25	18	11	15	19	23	25	18	11	15	19	23	25	18	32.8	32.8	32.8	105.71	891	891	0	200.71	12.7	20.8	24.7	27.5	30.6	22.2	4467000000	28.335	28.8801	29.4259	29.7414	30.3528
PF3D7_0528800.1-p1 | transcript=PF3D7_0528800.1 | gene=PF3D7_0528800 | organism=Plasmodium_falciparum_3D7 | gene_product=nuclear GTP-binding protein, putative | transcript_product=nuclear GTP-binding protein, putative | location=Pf3D7_05_v3:1180425-1182038	Pf3D7_05_v3:1180425-1182038	PF3D7_0528800.1-p1	32	32	32	PF3D7_0528800	nuclear GTP-binding protein, putative	1	32	32	32	10	18	15	12	18	24	10	18	15	12	18	24	10	18	15	12	18	24	52.9	52.9	52.9	63.933	537	537	0	187.27	23.3	33.9	33	21.2	30	43.4	3.7684e+09	28.5316	29.2949	29.0819	28.0991	29.036
PF3D7_0922500.1-p1 | transcript=PF3D7_0922500.1 | gene=PF3D7_0922500 | organism=Plasmodium_falciparum_3D7 | gene_product=phosphoglycerate kinase | transcript_product=phosphoglycerate kinase | location=Pf3D7_09_v3:913230-914480(+) | protein_length=416 | seq	Pf3D7_09_v3:913230-914480(+)	PF3D7_0922500.1-p1	31	31	31	PF3D7_0922500	phosphoglycerate kinase	1	31	31	31	26	18	9	17	21	15	26	18	9	17	21	15	26	18	9	17	21	15	82	82	82	45.426	416	416	0	207.93	74	56.5	24.5	47.8	64.7	46.9	6.5559e+09	31.0267	29.5943	27.684	30.2952	30.2477
PF3D7_1445900.1-p1 | transcript=PF3D7_1445900.1 | gene=PF3D7_1445900 | organism=Plasmodium_falciparum_3D7 | gene_product=ATP-dependent RNA helicase DDX17 | transcript_product=ATP-dependent RNA helicase DDX17 | location=Pf3D7_14_v3:1885443-1888323(+) | prot	Pf3D7_14_v3:1885443-1888323(+)	PF3D7_1445900.1-p1	31	31	31	PF3D7_1445900	ATP-dependent RNA helicase DDX17	1	31	31	31	11	13	11	17	22	24	11	13	11	17	22	24	11	13	11	17	22	24	53.7	53.7	53.7	60.035	527	527	0	125.88	26.6	29	24.7	33.2	41.2	45.4	4.1294e+09	28.8398	28.5574	28.2805	29.412	29.7963
PF3D7_0108300.1-p1 | transcript=PF3D7_0108300.1 | gene=PF3D7_0108300 | organism=Plasmodium_falciparum_3D7 | gene_product=conserved Plasmodium protein, unknown function | transcript_product=conserved Plasmodium protein, unknown function | location=Pf3D7_01_	Pf3D7_01_	PF3D7_0108300.1-p1	31	31	31	PF3D7_0108300	conserved Plasmodium protein, unknown function	1	31	31	31	16	6	6	17	22	7	16	6	6	17	22	7	16	6	6	17	22	7	17	17	17	254.99	2221	2221	0	64.898	8.4	2.7	3.2	9.6	12.5	3.9	1.4836e+09	28.4111	26.3046	26.9504	28.4895	28.6683
PF3D7_1439400.1-p1 | transcript=PF3D7_1439400.1 | gene=PF3D7_1439400 | organism=Plasmodium_falciparum_3D7 | gene_product=cytochrome b-c1 complex subunit Rieske, putative | transcript_product=cytochrome b-c1 complex subunit Rieske, putative | location=Pf3D7	Pf3D7	PF3D7_1439400.1-p1	30	30	30	PF3D7_1439400	cytochrome b-c1 complex subunit Rieske, putative	1	30	30	30	25	28	27	0	0	1	25	28	27	0	0	1	25	28	27	0	0	1	64.5	64.5	64.5	40.981	355	355	0	308.15	63.9	63.4	64.5	0	0	3.9	32164000000	33.1564	33.373	33.4155	0	0
PF3D7_1465900.1-p1 | transcript=PF3D7_1465900.1 | gene=PF3D7_1465900 | organism=Plasmodium_falciparum_3D7 | gene_product=40S ribosomal protein S3 | transcript_product=40S ribosomal protein S3 | location=Pf3D7_14_v3:2684141-2685534(+) | protein_length=221 |	Pf3D7_14_v3:2684141-2685534(+)	PF3D7_1465900.1-p1	30	30	30	PF3D7_1465900	40S ribosomal protein S3	1	30	30	30	23	19	24	24	24	25	23	19	24	24	24	25	23	19	24	24	24	25	80.5	80.5	80.5	24.668	221	221	0	206.83	80.1	68.8	76	77.8	74.7	75.1	28447000000	31.839	32.0027	31.9009	32.2906	32.3393
PF3D7_1437900.1-p1 | transcript=PF3D7_1437900.1 | gene=PF3D7_1437900 | organism=Plasmodium_falciparum_3D7 | gene_product=HSP40, subfamily A | transcript_product=HSP40, subfamily A | location=Pf3D7_14_v3:1533329-1534947(+) | protein_length=424 | sequence_SO	Pf3D7_14_v3:1533329-1534947(+)	PF3D7_1437900.1-p1	30	30	30	PF3D7_1437900	HSP40, subfamily A	1	30	30	30	22	13	18	25	24	24	22	13	18	25	24	24	22	13	18	25	24	24	54.5	54.5	54.5	48.469	424	424	0	170.4	45.3	33	40.6	52.6	48.8	46.5	9731700000	30.6767	29.8119	29.9151	31.1977	30.9176
PF3D7_1354600.1-p1 | transcript=PF3D7_1354600.1 | gene=PF3D7_1354600 | organism=Plasmodium_falciparum_3D7 | gene_product=60S ribosomal protein L7, putative | transcript_product=60S ribosomal protein L7, putative | location=Pf3D7_13_v3:2176308-2177272(-) |	Pf3D7_13_v3:2176308-2177272(-)	PF3D7_1354600.1-p1	30	30	30	PF3D7_1354600	60S ribosomal protein L7, putative	1	30	30	30	11	13	17	18	18	22	11	13	17	18	18	22	11	13	17	18	18	22	67.1	67.1	67.1	31.048	252	252	0	139.67	42.1	44	50	57.5	50	54.8	7.9432e+09	29.0846	29.2702	30.0062	30.1511	30.6459
PF3D7_1133800.1-p1 | transcript=PF3D7_1133800.1 | gene=PF3D7_1133800 | organism=Plasmodium_falciparum_3D7 | gene_product=RNA (uracil-5-)methyltransferase | transcript_product=RNA (uracil-5-)methyltransferase | location=Pf3D7_11_v3:1309024-1311793(+) | prot	Pf3D7_11_v3:1309024-1311793(+)	PF3D7_1133800.1-p1	30	30	30	PF3D7_1133800	RNA (uracil-5-)methyltransferase	1	30	30	30	11	19	25	16	14	17	11	19	25	16	14	17	11	19	25	16	14	17	31.2	31.2	31.2	101.56	857	857	0	190.73	14.2	20.2	26.5	17.6	17.3	20	4680300000	28.507	30.05	30.1874	28.8779	29.572
PF3D7_1232100.1-p1 | transcript=PF3D7_1232100.1 | gene=PF3D7_1232100 | organism=Plasmodium_falciparum_3D7 | gene_product=60 kDa chaperonin | transcript_product=60 kDa chaperonin | location=Pf3D7_12_v3:1328311-1331371(-) | protein_length=718 | sequence_SO=c	Pf3D7_12_v3:1328311-1331371(-)	PF3D7_1232100.1-p1	30	30	30	PF3D7_1232100	60 kDa chaperonin	1	30	30	30	24	13	10	15	12	16	24	13	10	15	12	16	24	13	10	15	12	16	42.8	42.8	42.8	81.483	718	718	0	92.01	35.9	22.4	17.7	24.8	21.4	26	3.0037e+09	30.3366	28.4273	27.6825	28.5239	28.3602
PF3D7_0719600.1-p1 | transcript=PF3D7_0719600.1 | gene=PF3D7_0719600 | organism=Plasmodium_falciparum_3D7 | gene_product=60S ribosomal protein L11a, putative | transcript_product=60S ribosomal protein L11a, putative | location=Pf3D7_07_v3:858742-859492(-)	Pf3D7_07_v3:858742-859492(-)	PF3D7_0719600.1-p1	29	29	29	PF3D7_0719600	60S ribosomal protein L11a, putative	1	29	29	29	20	20	25	16	17	23	20	20	25	16	17	23	20	20	25	16	17	23	79.2	79.2	79.2	20.227	173	173	0	323.31	76.3	76.3	78	76.3	76.3	75.1	179660000000	34.6357	34.9592	35.1622	34.2865	34.6902
PF3D7_1027300.1-p1 | transcript=PF3D7_1027300.1 | gene=PF3D7_1027300 | organism=Plasmodium_falciparum_3D7 | gene_product=peroxiredoxin | transcript_product=peroxiredoxin | location=Pf3D7_10_v3:1140589-1142602(-) | protein_length=393 | sequence_SO=chromosom	Pf3D7_10_v3:1140589-1142602(-)	PF3D7_1027300.1-p1	29	29	29	PF3D7_1027300	peroxiredoxin	1	29	29	29	19	20	20	21	20	25	19	20	20	21	20	25	19	20	20	21	20	25	44	44	44	43.929	393	393	0	323.31	37.2	39.2	37.4	36.4	38.4	40.2	90233000000	33.1795	34.091	33.4799	33.4209	33.844
PF3D7_1246200.1-p1 | transcript=PF3D7_1246200.1 | gene=PF3D7_1246200 | organism=Plasmodium_falciparum_3D7 | gene_product=actin I | transcript_product=actin I | location=Pf3D7_12_v3:1920784-1921914(+) | protein_length=376 | sequence_SO=chromosome | SO=prote	Pf3D7_12_v3:1920784-1921914(+)	PF3D7_1246200.1-p1	33	33	29	PF3D7_1246200	actin I	1	33	33	29	24	22	20	24	24	25	24	22	20	24	24	25	22	20	16	21	22	21	80.1	80.1	71.5	41.87	376	376	0	323.31	73.7	61.7	57.4	69.4	69.9	70.7	26134000000	32.8076	31.5028	30.7599	32.2807	31.9578
PF3D7_0507100.1-p1 | transcript=PF3D7_0507100.1 | gene=PF3D7_0507100 | organism=Plasmodium_falciparum_3D7 | gene_product=60S ribosomal protein L4 | transcript_product=60S ribosomal protein L4 | location=Pf3D7_05_v3:294668-295903(-) | protein_length=411 | s	Pf3D7_05_v3:294668-295903(-)	PF3D7_0507100.1-p1	29	29	29	PF3D7_0507100	60S ribosomal protein L4	1	29	29	29	20	20	23	21	20	17	20	20	23	21	20	17	20	20	23	21	20	17	62.3	62.3	62.3	46.211	411	411	0	188.02	50.4	43.3	54.7	52.3	50.4	47.7	20786000000	32.0094	31.9133	32.4483	31.1164	31.1965
PF3D7_0922100.1-p1 | transcript=PF3D7_0922100.1 | gene=PF3D7_0922100 | organism=Plasmodium_falciparum_3D7 | gene_product=ubiquitin-like protein, putative | transcript_product=ubiquitin-like protein, putative | location=Pf3D7_09_v3:895415-900304(+) | protei	Pf3D7_09_v3:895415-900304(+)	PF3D7_0922100.1-p1	29	29	29	PF3D7_0922100	ubiquitin-like protein, putative	1	29	29	29	11	10	13	16	18	11	11	10	13	16	18	11	11	10	13	16	18	11	21.1	21.1	21.1	182.09	1542	1542	0	109.09	8.8	8.6	10.5	10.6	13.9	9.1	1.7989e+09	27.9151	27.8589	28.0002	28.4321	28.8934
PF3D7_0513600.1-p1 | transcript=PF3D7_0513600.1 | gene=PF3D7_0513600 | organism=Plasmodium_falciparum_3D7 | gene_product=deoxyribodipyrimidine photo-lyase, putative | transcript_product=deoxyribodipyrimidine photo-lyase, putative | location=Pf3D7_05_v3:574	Pf3D7_05_v3:574	PF3D7_0513600.1-p1	29	29	29	PF3D7_0513600	deoxyribodipyrimidine photo-lyase, putative	1	29	29	29	14	13	18	10	13	15	14	13	18	10	13	15	14	13	18	10	13	15	27.4	27.4	27.4	129.2	1113	1113	0	56.034	14.7	11.6	17.4	9.6	11.2	16.6	1434500000	28.134	27.8388	28.4819	26.8232	27.0761
PF3D7_0915400.1-p1 | transcript=PF3D7_0915400.1 | gene=PF3D7_0915400 | organism=Plasmodium_falciparum_3D7 | gene_product=ATP-dependent 6-phosphofructokinase | transcript_product=ATP-dependent 6-phosphofructokinase | location=Pf3D7_09_v3:650585-654841(-) |	Pf3D7_09_v3:650585-654841(-)	PF3D7_0915400.1-p1	29	29	29	PF3D7_0915400	ATP-dependent 6-phosphofructokinase	1	29	29	29	10	3	1	24	10	6	10	3	1	24	10	6	10	3	1	24	10	6	29.1	29.1	29.1	159.45	1418	1418	0	79.273	10.4	3.2	0.7	23.6	9	6.5	594440000	27.0519	24.4867	22.5522	28.0707	26.5071
PF3D7_0814000.1-p1 | transcript=PF3D7_0814000.1 | gene=PF3D7_0814000 | organism=Plasmodium_falciparum_3D7 | gene_product=60S ribosomal protein L13-2, putative | transcript_product=60S ribosomal protein L13-2, putative | location=Pf3D7_08_v3:680957-681809(+	Pf3D7_08_v3:680957-681809(+	PF3D7_0814000.1-p1	28	28	28	PF3D7_0814000	60S ribosomal protein L13-2, putative	1	28	28	28	16	16	23	15	15	18	16	16	23	15	15	18	16	16	23	15	15	18	67.9	67.9	67.9	25.441	215	215	0	206.77	57.2	59.5	64.7	53.5	55.3	59.1	90414000000	33.8152	34.3608	34.7836	32.4776	33.0416
PF3D7_0922200.1-p1 | transcript=PF3D7_0922200.1 | gene=PF3D7_0922200 | organism=Plasmodium_falciparum_3D7 | gene_product=S-adenosylmethionine synthetase | transcript_product=S-adenosylmethionine synthetase | location=Pf3D7_09_v3:903362-904570(+) | protein_	Pf3D7_09_v3:903362-904570(+)	PF3D7_0922200.1-p1	28	28	28	PF3D7_0922200	S-adenosylmethionine synthetase	1	28	28	28	25	21	16	23	21	24	25	21	16	23	21	24	25	21	16	23	21	24	70.1	70.1	70.1	44.843	402	402	0	224.46	68.4	61.7	42	48.3	56.5	68.4	12541000000	31.8407	30.5215	29.2461	31.1781	30.9774
PF3D7_1325100.1-p1 | transcript=PF3D7_1325100.1 | gene=PF3D7_1325100 | organism=Plasmodium_falciparum_3D7 | gene_product=phosphoribosylpyrophosphate synthetase | transcript_product=phosphoribosylpyrophosphate synthetase | location=Pf3D7_13_v3:1044552-10458	Pf3D7_13_v3:1044552-10458	PF3D7_1325100.1-p1	28	28	28	PF3D7_1325100	phosphoribosylpyrophosphate synthetase	1	28	28	28	22	23	21	22	23	21	22	23	21	22	23	21	22	23	21	22	23	21	52.9	52.9	52.9	49.382	437	437	0	174.38	44.2	48.3	43.9	44.4	47.6	44.6	8953100000	30.496	30.649	30.3067	30.2113	30.7261
PF3D7_0320800.1-p1 | transcript=PF3D7_0320800.1 | gene=PF3D7_0320800 | organism=Plasmodium_falciparum_3D7 | gene_product=ATP-dependent RNA helicase DDX6 | transcript_product=ATP-dependent RNA helicase DDX6 | location=Pf3D7_03_v3:870817-872342(+) | protein_	Pf3D7_03_v3:870817-872342(+)	PF3D7_0320800.1-p1	28	28	28	PF3D7_0320800	ATP-dependent RNA helicase DDX6	1	28	28	28	25	20	16	6	5	4	25	20	16	6	5	4	25	20	16	6	5	4	67.9	67.9	67.9	49.413	433	433	0	155.7	52.2	51.5	43.4	18	14.8	12	4694800000	31.2245	30.0919	29.6444	25.7908	26.0067
PF3D7_1021900.1-p1 | transcript=PF3D7_1021900.1 | gene=PF3D7_1021900 | organism=Plasmodium_falciparum_3D7 | gene_product=PHAX domain-containing protein, putative | transcript_product=PHAX domain-containing protein, putative | location=Pf3D7_10_v3:905473-91	Pf3D7_10_v3:905473-91	PF3D7_1021900.1-p1	28	28	28	PF3D7_1021900	PHAX domain-containing protein, putative	1	28	28	28	11	13	11	15	14	14	11	13	11	15	14	14	11	13	11	15	14	14	13	13	13	267.38	2290	2290	0	83.971	5.7	6.4	5.2	6.8	6.2	6.9	1384800000	27.2612	28.0634	28.2431	27.5092	27.9004
PF3D7_1117700.1-p1 | transcript=PF3D7_1117700.1 | gene=PF3D7_1117700 | organism=Plasmodium_falciparum_3D7 | gene_product=GTP-binding nuclear protein RAN/TC4 | transcript_product=GTP-binding nuclear protein RAN/TC4 | location=Pf3D7_11_v3:670711-671515(-) |	Pf3D7_11_v3:670711-671515(-)	PF3D7_1117700.1-p1	27	27	27	PF3D7_1117700	GTP-binding nuclear protein RAN/TC4	1	27	27	27	20	23	21	25	22	24	20	23	21	25	22	24	20	23	21	25	22	24	88.3	88.3	88.3	24.875	214	214	0	259.67	79.9	83.2	83.2	88.3	79.9	88.3	53748000000	32.77	32.4898	32.0028	33.5088	33.4729
PF3D7_0629200.1-p1 | transcript=PF3D7_0629200.1 | gene=PF3D7_0629200 | organism=Plasmodium_falciparum_3D7 | gene_product=DnaJ protein, putative | transcript_product=DnaJ protein, putative | location=Pf3D7_06_v3:1199853-1200995(-) | protein_length=380 | seq	Pf3D7_06_v3:1199853-1200995(-)	PF3D7_0629200.1-p1	27	27	27	PF3D7_0629200	DnaJ protein, putative	1	27	27	27	18	14	15	21	22	19	18	14	15	21	22	19	18	14	15	21	22	19	52.4	52.4	52.4	44.669	380	380	0	150.88	43.4	36.1	39.2	42.6	48.2	45	10459000000	30.3147	30.0065	30.4526	30.8375	31.2457
PF3D7_1459400.1-p1 | transcript=PF3D7_1459400.1 | gene=PF3D7_1459400 | organism=Plasmodium_falciparum_3D7 | gene_product=conserved protein, unknown function | transcript_product=conserved protein, unknown function | location=Pf3D7_14_v3:2433361-2434383(-)	Pf3D7_14_v3:2433361-2434383(-)	PF3D7_1459400.1-p1	27	27	27	PF3D7_1459400	conserved protein, unknown function	1	27	27	27	11	14	21	9	10	8	11	14	21	9	10	8	11	14	21	9	10	8	71.2	71.2	71.2	40.068	340	340	0	258.15	36.2	46.5	60.9	25	31.8	27.1	4441400000	29.042	30.0276	30.9566	28.0845	27.9271
PF3D7_1423700.1-p1 | transcript=PF3D7_1423700.1 | gene=PF3D7_1423700 | organism=Plasmodium_falciparum_3D7 | gene_product=NTF2-like domain-containing protein, putative | transcript_product=NTF2-like domain-containing protein, putative | location=Pf3D7_14_v3	Pf3D7_14_v3	PF3D7_1423700.1-p1	27	27	27	PF3D7_1423700	NTF2-like domain-containing protein, putative	1	27	27	27	16	15	15	19	17	14	16	15	15	19	17	14	16	15	15	19	17	14	18.7	18.7	18.7	183.57	1558	1558	0	106.84	12	10.1	10	14.3	12.1	10.7	2177300000	28.544	28.1316	27.9563	28.8495	28.6193
PF3D7_1230800.1-p1 | transcript=PF3D7_1230800.1 | gene=PF3D7_1230800 | organism=Plasmodium_falciparum_3D7 | gene_product=pre-mRNA-splicing regulator WTAP, putative | transcript_product=pre-mRNA-splicing regulator WTAP, putative | location=Pf3D7_12_v3:12636	Pf3D7_12_v3:12636	PF3D7_1230800.1-p1	27	27	27	PF3D7_1230800	pre-mRNA-splicing regulator WTAP, putative	1	27	27	27	5	9	10	18	17	18	5	9	10	18	17	18	5	9	10	18	17	18	41.6	41.6	41.6	71.307	584	584	0	79.344	9.1	16.3	16.6	32.2	30.7	28.1	1304500000	26.0541	26.6551	26.8115	28.2742	28.5339
PF3D7_1105100.1-p1 | transcript=PF3D7_1105100.1 | gene=PF3D7_1105100 | organism=Plasmodium_falciparum_3D7 | gene_product=histone H2B | transcript_product=histone H2B | location=Pf3D7_11_v3:226065-226418(+) | protein_length=117 | sequence_SO=chromosome | SO	Pf3D7_11_v3:226065-226418(+)	PF3D7_1105100.1-p1	28	28	26	PF3D7_1105100	histone H2B	1	28	28	26	17	23	26	18	19	20	17	23	26	18	19	20	15	21	24	16	17	18	80.3	80.3	80.3	13.125	117	117	0	323.31	76.1	80.3	77.8	76.9	76.9	76.9	270340000000	35.4097	35.6561	36.1476	34.8636	35.101
PF3D7_0519400.1-p1 | transcript=PF3D7_0519400.1 | gene=PF3D7_0519400 | organism=Plasmodium_falciparum_3D7 | gene_product=40S ribosomal protein S24 | transcript_product=40S ribosomal protein S24 | location=Pf3D7_05_v3:798036-798775(-) | protein_length=133 |	Pf3D7_05_v3:798036-798775(-)	PF3D7_0519400.1-p1	26	26	26	PF3D7_0519400	40S ribosomal protein S24	1	26	26	26	17	18	21	22	19	24	17	18	21	22	19	24	17	18	21	22	19	24	71.4	71.4	71.4	15.391	133	133	0	308.08	64.7	69.2	69.2	71.4	67.7	69.2	210740000000	34.5455	34.9768	35.1864	34.9128	35.0541
PF3D7_0520000.1-p1 | transcript=PF3D7_0520000.1 | gene=PF3D7_0520000 | organism=Plasmodium_falciparum_3D7 | gene_product=40S ribosomal protein S9, putative | transcript_product=40S ribosomal protein S9, putative | location=Pf3D7_05_v3:828953-829883(+) | pr	Pf3D7_05_v3:828953-829883(+)	PF3D7_0520000.1-p1	26	26	26	PF3D7_0520000	40S ribosomal protein S9, putative	1	26	26	26	20	18	22	16	19	25	20	18	22	16	19	25	20	18	22	16	19	25	61.9	61.9	61.9	22.123	189	189	0	323.31	56.1	54.5	57.7	54	55.6	60.8	137410000000	34.052	34.719	34.3396	34.0416	34.5821
PF3D7_1424400.1-p1 | transcript=PF3D7_1424400.1 | gene=PF3D7_1424400 | organism=Plasmodium_falciparum_3D7 | gene_product=60S ribosomal protein L7-3, putative | transcript_product=60S ribosomal protein L7-3, putative | location=Pf3D7_14_v3:977908-979166(+)	Pf3D7_14_v3:977908-979166(+)	PF3D7_1424400.1-p1	26	26	26	PF3D7_1424400	60S ribosomal protein L7-3, putative	1	26	26	26	21	25	22	19	20	20	21	25	22	19	20	20	21	25	22	19	20	20	42.4	42.4	42.4	32.681	283	283	0	196.84	39.9	42.4	39.9	37.8	34.3	37.8	38935000000	32.4328	33.0825	33.5892	31.6497	31.9952
PF3D7_1010600.1-p1 | transcript=PF3D7_1010600.1 | gene=PF3D7_1010600 | organism=Plasmodium_falciparum_3D7 | gene_product=eukaryotic translation initiation factor 2 subunit beta | transcript_product=eukaryotic translation initiation factor 2 subunit beta |		PF3D7_1010600.1-p1	26	26	26	PF3D7_1010600	eukaryotic translation initiation factor 2 subunit beta	1	26	26	26	19	20	20	18	19	21	19	20	20	18	19	21	19	20	20	18	19	21	83.3	83.3	83.3	25.322	222	222	0	292.65	59.5	60.4	60.4	62.6	67.6	63.1	18697000000	31.3211	31.6164	31.5513	31.5123	31.7274
PF3D7_1468700.1-p1 | transcript=PF3D7_1468700.1 | gene=PF3D7_1468700 | organism=Plasmodium_falciparum_3D7 | gene_product=eukaryotic initiation factor 4A | transcript_product=eukaryotic initiation factor 4A | location=Pf3D7_14_v3:2825370-2826918(+) | protei	Pf3D7_14_v3:2825370-2826918(+)	PF3D7_1468700.1-p1	26	26	26	PF3D7_1468700	eukaryotic initiation factor 4A	1	26	26	26	22	18	11	19	15	16	22	18	11	19	15	16	22	18	11	19	15	16	69.3	69.3	69.3	45.31	398	398	0	160.25	55	50.5	31.7	57.3	48	48.7	15846000000	32.3777	30.8601	29.9615	31.5951	31.2429
PF3D7_0102200.1-p1 | transcript=PF3D7_0102200.1 | gene=PF3D7_0102200 | organism=Plasmodium_falciparum_3D7 | gene_product=ring-infected erythrocyte surface antigen | transcript_product=ring-infected erythrocyte surface antigen | location=Pf3D7_01_v3:98819-1	Pf3D7_01_v3:98819-1	PF3D7_0102200.1-p1	36	36	26	PF3D7_0102200	ring-infected erythrocyte surface antigen	1	36	36	26	20	19	17	30	31	24	20	19	17	30	31	24	13	12	11	21	22	16	29.5	29.5	25.1	126.52	1085	1085	0	167.36	17.1	15.5	15.7	26.5	26.4	20.9	8719800000	30.174	29.7895	29.359	31.1749	31.0411
PF3D7_1015900.1-p1 | transcript=PF3D7_1015900.1 | gene=PF3D7_1015900 | organism=Plasmodium_falciparum_3D7 | gene_product=enolase | transcript_product=enolase | location=Pf3D7_10_v3:637138-639011(+) | protein_length=446 | sequence_SO=chromosome | SO=protein	Pf3D7_10_v3:637138-639011(+)	PF3D7_1015900.1-p1	26	26	26	PF3D7_1015900	enolase	1	26	26	26	18	17	15	21	17	17	18	17	15	21	17	17	18	17	15	21	17	17	55.8	55.8	55.8	48.677	446	446	0	196.16	44.2	44.2	41.3	48.4	42.2	40.1	7.3696e+09	30.1407	30.3243	29.9994	30.4792	30.2657
PF3D7_1211700.1-p1 | transcript=PF3D7_1211700.1 | gene=PF3D7_1211700 | organism=Plasmodium_falciparum_3D7 | gene_product=DNA replication licensing factor MCM5, putative | transcript_product=DNA replication licensing factor MCM5, putative | location=Pf3D7_1	Pf3D7_1	PF3D7_1211700.1-p1	26	26	26	PF3D7_1211700	DNA replication licensing factor MCM5, putative	1	26	26	26	14	15	19	21	24	15	14	15	19	21	24	15	14	15	19	21	24	15	40.5	40.5	40.5	85.858	758	758	0	101.78	23.6	25.2	30.5	33.4	38.3	25.2	3.7159e+09	28.7513	29.0252	29.3375	29.4652	29.6518
PF3D7_0708800.1-p1 | transcript=PF3D7_0708800.1 | gene=PF3D7_0708800 | organism=Plasmodium_falciparum_3D7 | gene_product=heat shock protein 110 | transcript_product=heat shock protein 110 | location=Pf3D7_07_v3:395711-398332(+) | protein_length=873 | seque	Pf3D7_07_v3:395711-398332(+)	PF3D7_0708800.1-p1	26	26	26	PF3D7_0708800	heat shock protein 110	1	26	26	26	17	19	12	19	15	18	17	19	12	19	15	18	17	19	12	19	15	18	38.4	38.4	38.4	99.963	873	873	0	74.308	22.6	23.5	16	25.5	21.5	26.2	2676000000	29.0997	28.7621	28.1833	29.0866	28.4875
PF3D7_1149200.1-p1 | transcript=PF3D7_1149200.1 | gene=PF3D7_1149200 | organism=Plasmodium_falciparum_3D7 | gene_product=ring-infected erythrocyte surface antigen | transcript_product=ring-infected erythrocyte surface antigen | location=Pf3D7_11_v3:1976407	Pf3D7_11_v3:1976407	PF3D7_1149200.1-p1	36	26	26	PF3D7_1149200	ring-infected erythrocyte surface antigen	1	36	26	26	19	17	15	27	28	19	12	10	9	18	19	11	12	10	9	18	19	11	26.1	22.9	22.9	126.92	1090	1090	0	84.153	15.9	15	12.4	19.2	22.5	15	2307800000	28.4564	27.973	27.7163	29.1305	29.1644
PF3D7_1358800.1-p1 | transcript=PF3D7_1358800.1 | gene=PF3D7_1358800 | organism=Plasmodium_falciparum_3D7 | gene_product=40S ribosomal protein S15 | transcript_product=40S ribosomal protein S15 | location=Pf3D7_13_v3:2331074-2331529(+) | protein_length=151	Pf3D7_13_v3:2331074-2331529(+)	PF3D7_1358800.1-p1	25	25	25	PF3D7_1358800	40S ribosomal protein S15	1	25	25	25	21	18	20	20	22	22	21	18	20	20	22	22	21	18	20	20	22	22	81.5	81.5	81.5	17.25	151	151	0	146.25	76.2	62.3	66.2	60.3	76.2	69.5	295800000000	35.0523	35.4178	35.2941	35.4285	35.803
PF3D7_1338200.1-p1 | transcript=PF3D7_1338200.1 | gene=PF3D7_1338200 | organism=Plasmodium_falciparum_3D7 | gene_product=60S ribosomal protein L6, putative | transcript_product=60S ribosomal protein L6, putative | location=Pf3D7_13_v3:1545070-1545735(-) |	Pf3D7_13_v3:1545070-1545735(-)	PF3D7_1338200.1-p1	25	25	25	PF3D7_1338200	60S ribosomal protein L6, putative	1	25	25	25	15	15	18	17	12	15	15	15	18	17	12	15	15	15	18	17	12	15	73.8	73.8	73.8	25.532	221	221	0	262.47	62	58.4	66.5	62	49.3	59.7	23662000000	31.8469	32.5666	32.7282	30.814	30.8116
PF3D7_0827900.1-p1 | transcript=PF3D7_0827900.1 | gene=PF3D7_0827900 | organism=Plasmodium_falciparum_3D7 | gene_product=protein disulfide-isomerase | transcript_product=protein disulfide-isomerase | location=Pf3D7_08_v3:1206788-1208394(-) | protein_length	Pf3D7_08_v3:1206788-1208394(-)	PF3D7_0827900.1-p1	25	25	25	PF3D7_0827900	protein disulfide-isomerase	1	25	25	25	17	18	10	18	16	19	17	18	10	18	16	19	17	18	10	18	16	19	54.5	54.5	54.5	55.514	483	483	0	132.2	36.9	35	17.4	41.8	35.2	33.1	3.9566e+09	29.6661	29.1016	27.7781	29.723	29.2726
PF3D7_1129400.1-p1 | transcript=PF3D7_1129400.1 | gene=PF3D7_1129400 | organism=Plasmodium_falciparum_3D7 | gene_product=RNA cytosine C(5)-methyltransferase, putative | transcript_product=RNA cytosine C(5)-methyltransferase, putative | location=Pf3D7_11_v3	Pf3D7_11_v3	PF3D7_1129400.1-p1	25	25	25	PF3D7_1129400	RNA cytosine C(5)-methyltransferase, putative	1	25	25	25	7	18	24	2	1	5	7	18	24	2	1	5	7	18	24	2	1	5	33.9	33.9	33.9	74.368	634	634	0	195.17	12.6	28.2	31.1	4.4	2.1	10.4	3.851e+09	28.8255	30.1834	30.818	24.528	23.9511
PF3D7_1023900.1-p1 | transcript=PF3D7_1023900.1 | gene=PF3D7_1023900 | organism=Plasmodium_falciparum_3D7 | gene_product=chromodomain-helicase-DNA-binding protein 1 homolog, putative | transcript_product=chromodomain-helicase-DNA-binding protein 1 homolog,		PF3D7_1023900.1-p1	25	25	25	PF3D7_1023900	chromodomain-helicase-DNA-binding protein 1 homolog,	1	25	25	25	16	11	11	8	11	7	16	11	11	8	11	7	16	11	11	8	11	7	7.3	7.3	7.3	381.25	3328	3328	0	77.809	5.4	3	3	2.7	3.2	2.6	1.8933e+09	28.3983	28.7353	29.0724	27.6019	27.8474
PF3D7_1119600.1-p1 | transcript=PF3D7_1119600.1 | gene=PF3D7_1119600 | organism=Plasmodium_falciparum_3D7 | gene_product=ATP-dependent zinc metalloprotease FTSH, putative | transcript_product=ATP-dependent zinc metalloprotease FTSH, putative | location=Pf3	Pf3	PF3D7_1119600.1-p1	25	25	25	PF3D7_1119600	ATP-dependent zinc metalloprotease FTSH, putative	1	25	25	25	20	22	14	0	0	0	20	22	14	0	0	0	20	22	14	0	0	0	22.5	22.5	22.5	120.69	1052	1052	0	54.022	18.3	20.4	16.5	0	0	0	1.8851e+09	29.2118	29.5554	28.8215	0	0
PF3D7_1149000.1-p1 | transcript=PF3D7_1149000.1 | gene=PF3D7_1149000 | organism=Plasmodium_falciparum_3D7 | gene_product=antigen 332, DBL-like protein | transcript_product=antigen 332, DBL-like protein | location=Pf3D7_11_v3:1950210-1968726(+) | protein_le	Pf3D7_11_v3:1950210-1968726(+)	PF3D7_1149000.1-p1	25	25	25	PF3D7_1149000	antigen 332, DBL-like protein	1	25	25	25	2	2	1	23	10	9	2	2	1	23	10	9	2	2	1	23	10	9	5.6	5.6	5.6	689.27	6093	6093	0	64.83	0.9	1	0.7	5.3	2.6	2.2	1356900000	24.8469	25.1279	24.0871	29.4577	28.0269
PF3D7_0818200.1-p1 | transcript=PF3D7_0818200.1 | gene=PF3D7_0818200 | organism=Plasmodium_falciparum_3D7 | gene_product=14-3-3 protein | transcript_product=14-3-3 protein | location=Pf3D7_08_v3:830006-831454(+) | protein_length=262 | sequence_SO=chromosom	Pf3D7_08_v3:830006-831454(+)	PF3D7_0818200.1-p1	24	24	24	PF3D7_0818200	14-3-3 protein	1	24	24	24	16	17	18	20	17	19	16	17	18	20	17	19	16	17	18	20	17	19	74.4	74.4	74.4	30.192	262	262	0	241.79	47.3	54.6	54.6	65.3	54.6	62.6	15021000000	31.2574	30.8818	30.9316	31.6309	31.2587
PF3D7_1120100.1-p1 | transcript=PF3D7_1120100.1 | gene=PF3D7_1120100 | organism=Plasmodium_falciparum_3D7 | gene_product=phosphoglycerate mutase, putative | transcript_product=phosphoglycerate mutase, putative | location=Pf3D7_11_v3:761695-762818(+) | prot	Pf3D7_11_v3:761695-762818(+)	PF3D7_1120100.1-p1	24	24	24	PF3D7_1120100	phosphoglycerate mutase, putative	1	24	24	24	14	14	11	17	18	10	14	14	11	17	18	10	14	14	11	17	18	10	84	84	84	28.77	250	250	0	153.01	52.8	71.6	51.6	72.8	61.2	48.8	3.9975e+09	29.7966	29.1747	28.7132	29.4029	29.4631
PF3D7_1008800.1-p1 | transcript=PF3D7_1008800.1 | gene=PF3D7_1008800 | organism=Plasmodium_falciparum_3D7 | gene_product=nucleolar protein 5, putative | transcript_product=nucleolar protein 5, putative | location=Pf3D7_10_v3:365737-367146(-) | protein_leng	Pf3D7_10_v3:365737-367146(-)	PF3D7_1008800.1-p1	24	24	24	PF3D7_1008800	nucleolar protein 5, putative	1	24	24	24	13	19	19	11	10	14	13	19	19	11	10	14	13	19	19	11	10	14	49.7	49.7	49.7	53.409	469	469	0	136.15	30.7	35.6	40.3	22.6	24.1	31.1	2.9525e+09	28.5383	29.3519	29.6264	28.3374	28.0372
PF3D7_0624000.1-p1 | transcript=PF3D7_0624000.1 | gene=PF3D7_0624000 | organism=Plasmodium_falciparum_3D7 | gene_product=hexokinase | transcript_product=hexokinase | location=Pf3D7_06_v3:981066-982547(+) | protein_length=493 | sequence_SO=chromosome | SO=p	Pf3D7_06_v3:981066-982547(+)	PF3D7_0624000.1-p1	24	24	24	PF3D7_0624000	hexokinase	1	24	24	24	8	8	5	15	17	20	8	8	5	15	17	20	8	8	5	15	17	20	48.3	48.3	48.3	55.261	493	493	0	69.169	20.1	22.5	13.2	36.9	43.2	44.8	1.7489e+09	27.3696	26.9762	25.4369	28.772	28.7846
PF3D7_0319700.1-p1 | transcript=PF3D7_0319700.1 | gene=PF3D7_0319700 | organism=Plasmodium_falciparum_3D7 | gene_product=ABC transporter I family member 1, putative | transcript_product=ABC transporter I family member 1, putative | location=Pf3D7_03_v3:820	Pf3D7_03_v3:820	PF3D7_0319700.1-p1	24	24	24	PF3D7_0319700	ABC transporter I family member 1, putative	1	24	24	24	1	5	4	10	18	19	1	5	4	10	18	19	1	5	4	10	18	19	8.4	8.4	8.4	375.8	3133	3133	0	55.429	0.3	1.9	1.6	3.8	6.4	7.2	1362700000	23.328	25.6775	24.9277	28.3602	28.6836
PF3D7_1107300.1-p1 | transcript=PF3D7_1107300.1 | gene=PF3D7_1107300 | organism=Plasmodium_falciparum_3D7 | gene_product=polyadenylate-binding protein-interacting protein 1, putative | transcript_product=polyadenylate-binding protein-interacting protein 1,		PF3D7_1107300.1-p1	24	24	24	PF3D7_1107300	polyadenylate-binding protein-interacting protein 1,	1	24	24	24	8	10	12	18	15	20	8	10	12	18	15	20	8	10	12	18	15	20	7.9	7.9	7.9	381.87	3334	3334	0	94.338	2.2	2.8	4.3	5.3	4.6	7.2	1238300000	26.5077	26.3734	27.1849	28.1971	27.7757
PF3D7_0422400.1-p1 | transcript=PF3D7_0422400.1 | gene=PF3D7_0422400 | organism=Plasmodium_falciparum_3D7 | gene_product=40S ribosomal protein S19 | transcript_product=40S ribosomal protein S19 | location=Pf3D7_04_v3:1026648-1027399(+) | protein_length=170	Pf3D7_04_v3:1026648-1027399(+)	PF3D7_0422400.1-p1	23	23	23	PF3D7_0422400	40S ribosomal protein S19	1	23	23	23	15	17	17	16	14	18	15	17	17	16	14	18	15	17	17	16	14	18	75.9	75.9	75.9	19.722	170	170	0	323.31	70	70	67.6	67.1	58.2	70	101530000000	33.246	33.9027	34.2628	33.928	34.1244
PF3D7_0813900.1-p1 | transcript=PF3D7_0813900.1 | gene=PF3D7_0813900 | organism=Plasmodium_falciparum_3D7 | gene_product=40S ribosomal protein S16, putative | transcript_product=40S ribosomal protein S16, putative | location=Pf3D7_08_v3:677989-678725(-) |	Pf3D7_08_v3:677989-678725(-)	PF3D7_0813900.1-p1	23	23	23	PF3D7_0813900	40S ribosomal protein S16, putative	1	23	23	23	15	13	18	17	14	21	15	13	18	17	14	21	15	13	18	17	14	21	72.9	72.9	72.9	16.285	144	144	0	238.89	65.3	65.3	67.4	65.3	52.8	68.1	90738000000	33.4684	33.6771	33.816	33.4609	33.7395
PF3D7_0209800.1-p1 | transcript=PF3D7_0209800.1 | gene=PF3D7_0209800 | organism=Plasmodium_falciparum_3D7 | gene_product=ATP-dependent RNA helicase UAP56 | transcript_product=ATP-dependent RNA helicase UAP56 | location=Pf3D7_02_v3:404281-406355(-) | protei	Pf3D7_02_v3:404281-406355(-)	PF3D7_0209800.1-p1	23	23	23	PF3D7_0209800	ATP-dependent RNA helicase UAP56	1	23	23	23	16	14	8	21	17	17	16	14	8	21	17	17	16	14	8	21	17	17	60	60	60	52.223	457	457	0	137.59	52.5	42.2	24.1	56.5	44.6	55.1	6.4924e+09	31.0554	29.4461	28.0907	30.4134	29.9005
PF3D7_0826700.1-p1 | transcript=PF3D7_0826700.1 | gene=PF3D7_0826700 | organism=Plasmodium_falciparum_3D7 | gene_product=receptor for activated c kinase | transcript_product=receptor for activated c kinase | location=Pf3D7_08_v3:1160164-1161708(-) | protei	Pf3D7_08_v3:1160164-1161708(-)	PF3D7_0826700.1-p1	23	23	23	PF3D7_0826700	receptor for activated c kinase	1	23	23	23	13	12	9	18	16	16	13	12	9	18	16	16	13	12	9	18	16	16	78.9	78.9	78.9	35.686	323	323	0	183.23	56.3	55.1	32.2	67.2	65.6	62.5	5156300000	29.8793	29.2912	28.6441	30.1283	29.7712
PF3D7_0831700.1-p1 | transcript=PF3D7_0831700.1 | gene=PF3D7_0831700 | organism=Plasmodium_falciparum_3D7 | gene_product=heat shock protein 70 | transcript_product=heat shock protein 70 | location=Pf3D7_08_v3:1365467-1367506(-) | protein_length=679 | seque	Pf3D7_08_v3:1365467-1367506(-)	PF3D7_0831700.1-p1	32	23	23	PF3D7_0831700	heat shock protein 70	1	32	23	23	25	20	21	24	15	20	16	13	15	16	10	12	16	13	15	16	10	12	38.3	28.4	28.4	75.052	679	679	0	70.235	34.8	30.9	32.5	33.4	22.7	28.6	1.979e+09	28.5735	28.4324	28.5312	28.5031	27.6039
PF3D7_1229500.1-p1 | transcript=PF3D7_1229500.1 | gene=PF3D7_1229500 | organism=Plasmodium_falciparum_3D7 | gene_product=T-complex protein 1 subunit gamma | transcript_product=T-complex protein 1 subunit gamma | location=Pf3D7_12_v3:1211788-1213563(+) | pr	Pf3D7_12_v3:1211788-1213563(+)	PF3D7_1229500.1-p1	23	23	23	PF3D7_1229500	T-complex protein 1 subunit gamma	1	23	23	23	11	9	4	18	17	18	11	9	4	18	17	18	11	9	4	18	17	18	45.6	45.6	45.6	60.662	542	542	0	39.488	22.1	18.1	7.9	37.3	35.2	39.7	1.7435e+09	28.0012	26.3424	26.3602	28.8952	28.5653
PF3D7_1415400.1-p1 | transcript=PF3D7_1415400.1 | gene=PF3D7_1415400 | organism=Plasmodium_falciparum_3D7 | gene_product=Btz domain-containing protein, putative | transcript_product=Btz domain-containing protein, putative | location=Pf3D7_14_v3:618897-6233	Pf3D7_14_v3:618897-6233	PF3D7_1415400.1-p1	23	23	23	PF3D7_1415400	Btz domain-containing protein, putative	1	23	23	23	6	3	5	10	13	18	6	3	5	10	13	18	6	3	5	10	13	18	18.7	18.7	18.7	178.5	1474	1474	0	53.045	6.1	2.3	3.6	9	10.9	15.2	1305300000	25.8004	25.0287	25.5853	28.6559	28.1337
PF3D7_1422700.1-p1 | transcript=PF3D7_1422700.1 | gene=PF3D7_1422700 | organism=Plasmodium_falciparum_3D7 | gene_product=conserved protein, unknown function | transcript_product=conserved protein, unknown function | location=Pf3D7_14_v3:913819-917391(+) |	Pf3D7_14_v3:913819-917391(+)	PF3D7_1422700.1-p1	23	23	23	PF3D7_1422700	conserved protein, unknown function	1	23	23	23	11	17	18	0	0	0	11	17	18	0	0	0	11	17	18	0	0	0	20.7	20.7	20.7	140.52	1190	1190	0	102.73	12	16.1	17.9	0	0	0	1124300000	27.9995	28.9047	28.3966	0	0
PF3D7_1130200.1-p1 | transcript=PF3D7_1130200.1 | gene=PF3D7_1130200 | organism=Plasmodium_falciparum_3D7 | gene_product=60S ribosomal protein P0 | transcript_product=60S ribosomal protein P0 | location=Pf3D7_11_v3:1165221-1166171(+) | protein_length=316 |	Pf3D7_11_v3:1165221-1166171(+)	PF3D7_1130200.1-p1	22	22	22	PF3D7_1130200	60S ribosomal protein P0	1	22	22	22	15	17	12	19	17	16	15	17	12	19	17	16	15	17	12	19	17	16	63.9	63.9	63.9	34.967	316	316	0	140.23	58.5	60.4	49.4	63.6	57.3	57.6	10274000000	30.6362	30.0242	30.2388	31.0924	30.8962
PF3D7_1407100.1-p1 | transcript=PF3D7_1407100.1 | gene=PF3D7_1407100 | organism=Plasmodium_falciparum_3D7 | gene_product=rRNA 2-O-methyltransferase fibrillarin, putative | transcript_product=rRNA 2-O-methyltransferase fibrillarin, putative | location=Pf3	Pf3	PF3D7_1407100.1-p1	22	22	22	PF3D7_1407100	rRNA 2-O-methyltransferase fibrillarin, putative	1	22	22	22	9	14	19	15	17	15	9	14	19	15	17	15	9	14	19	15	17	15	56	56	56	34.129	318	318	0	109.91	35.2	48.1	45	52.2	43.7	45.9	9006000000	29.2526	29.8586	30.4695	30.4704	31.1399
PF3D7_0202000.1-p1 | transcript=PF3D7_0202000.1 | gene=PF3D7_0202000 | organism=Plasmodium_falciparum_3D7 | gene_product=knob-associated histidine-rich protein | transcript_product=knob-associated histidine-rich protein | location=Pf3D7_02_v3:103385-105796	Pf3D7_02_v3:103385-105796	PF3D7_0202000.1-p1	22	22	22	PF3D7_0202000	knob-associated histidine-rich protein	1	22	22	22	19	13	14	0	0	0	19	13	14	0	0	0	19	13	14	0	0	0	27.1	27.1	27.1	71.302	654	654	0	266.69	24.3	23.7	24.3	0	0	0	7.2632e+09	31.9177	30.6688	30.4818	0	0
PF3D7_1338300.1-p1 | transcript=PF3D7_1338300.1 | gene=PF3D7_1338300 | organism=Plasmodium_falciparum_3D7 | gene_product=elongation factor 1-gamma, putative | transcript_product=elongation factor 1-gamma, putative | location=Pf3D7_13_v3:1548692-1550396(+)	Pf3D7_13_v3:1548692-1550396(+)	PF3D7_1338300.1-p1	22	22	22	PF3D7_1338300	elongation factor 1-gamma, putative	1	22	22	22	13	10	5	19	16	15	13	10	5	19	16	15	13	10	5	19	16	15	48.4	48.4	48.4	47.777	411	411	0	69.711	31.6	23.8	13.9	45	38.4	36.7	3.2585e+09	29.023	28.0508	26.7403	30.0212	29.1838
PF3D7_1358100.1-p1 | transcript=PF3D7_1358100.1 | gene=PF3D7_1358100 | organism=Plasmodium_falciparum_3D7 | gene_product=Sas10 domain-containing protein, putative | transcript_product=Sas10 domain-containing protein, putative | location=Pf3D7_13_v3:2305436	Pf3D7_13_v3:2305436	PF3D7_1358100.1-p1	22	22	22	PF3D7_1358100	Sas10 domain-containing protein, putative	1	22	22	22	5	9	9	14	16	17	5	9	9	14	16	17	5	9	9	14	16	17	22.1	22.1	22.1	88.68	734	734	0	94.437	5.3	13.4	12.4	16.3	20	19.9	2323300000	26.363	27.6392	27.5918	28.8512	29.198
PF3D7_0935800.1-p1 | transcript=PF3D7_0935800.1 | gene=PF3D7_0935800 | organism=Plasmodium_falciparum_3D7 | gene_product=cytoadherence linked asexual protein 9 | transcript_product=cytoadherence linked asexual protein 9 | location=Pf3D7_09_v3:1413840-14197	Pf3D7_09_v3:1413840-14197	PF3D7_0935800.1-p1	22	22	22	PF3D7_0935800	cytoadherence linked asexual protein 9	1	22	22	22	0	0	0	18	11	11	0	0	0	18	11	11	0	0	0	18	11	11	17.5	17.5	17.5	160.42	1340	1340	0	30.528	0	0	0	14.3	8.4	8.9	657460000	0	0	0	28.2464	27.2899
PF3D7_1408600.1-p1 | transcript=PF3D7_1408600.1 | gene=PF3D7_1408600 | organism=Plasmodium_falciparum_3D7 | gene_product=40S ribosomal protein S8e, putative | transcript_product=40S ribosomal protein S8e, putative | location=Pf3D7_14_v3:323317-324172(+) |	Pf3D7_14_v3:323317-324172(+)	PF3D7_1408600.1-p1	21	21	21	PF3D7_1408600	40S ribosomal protein S8e, putative	1	21	21	21	17	16	17	16	16	20	17	16	17	16	16	20	17	16	17	16	16	20	68.3	68.3	68.3	25.051	218	218	0	323.31	58.3	62.4	62.4	59.6	62.8	65.1	134960000000	34.0649	34.1244	33.8595	33.9892	34.6446
PF3D7_0516900.1-p1 | transcript=PF3D7_0516900.1 | gene=PF3D7_0516900 | organism=Plasmodium_falciparum_3D7 | gene_product=60S ribosomal protein L2 | transcript_product=60S ribosomal protein L2 | location=Pf3D7_05_v3:712762-713772(-) | protein_length=260 | s	Pf3D7_05_v3:712762-713772(-)	PF3D7_0516900.1-p1	21	21	21	PF3D7_0516900	60S ribosomal protein L2	1	21	21	21	16	14	17	17	17	20	16	14	17	17	17	20	16	14	17	17	17	20	58.5	58.5	58.5	27.999	260	260	0	323.31	53.8	52.7	55	53.8	53.8	58.5	124080000000	33.8555	34.0677	33.7918	34.0877	34.4352
PF3D7_0501200.1-p1 | transcript=PF3D7_0501200.1 | gene=PF3D7_0501200 | organism=Plasmodium_falciparum_3D7 | gene_product=parasite-infected erythrocyte surface protein | transcript_product=parasite-infected erythrocyte surface protein | location=Pf3D7_05_v3	Pf3D7_05_v3	PF3D7_0501200.1-p1	21	21	21	PF3D7_0501200	parasite-infected erythrocyte surface protein	1	21	21	21	7	4	4	18	17	15	7	4	4	18	17	15	7	4	4	18	17	15	55.9	55.9	55.9	48.72	408	408	0	306.05	27.9	17.4	15.2	51.2	46.6	45.3	7.6994e+09	27.8193	26.4797	26.4148	31.7972	30.8959
PF3D7_0212300.1-p1 | transcript=PF3D7_0212300.1 | gene=PF3D7_0212300 | organism=Plasmodium_falciparum_3D7 | gene_product=eukaryotic peptide chain release factor subunit 1, putative | transcript_product=eukaryotic peptide chain release factor subunit 1, put		PF3D7_0212300.1-p1	21	21	21	PF3D7_0212300	eukaryotic peptide chain release factor subunit 1, put	1	21	21	21	10	10	8	15	13	16	10	10	8	15	13	16	10	10	8	15	13	16	51.1	51.1	51.1	48.063	427	427	0	125.82	34.2	28.8	22.2	35.6	35.1	43.1	5272800000	29.2461	28.8443	28.2557	29.8364	30.1919
PF3D7_1115800.1-p1 | transcript=PF3D7_1115800.1 | gene=PF3D7_1115800 | organism=Plasmodium_falciparum_3D7 | gene_product=conserved Plasmodium protein, unknown function | transcript_product=conserved Plasmodium protein, unknown function | location=Pf3D7_11_	Pf3D7_11_	PF3D7_1115800.1-p1	21	21	21	PF3D7_1115800	conserved Plasmodium protein, unknown function	1	21	21	21	6	9	12	14	15	19	6	9	12	14	15	19	6	9	12	14	15	19	61.8	61.8	61.8	33.88	304	304	0	204.06	22.4	27.6	43.4	50.3	50	61.2	4346900000	27.9935	28.6959	28.7725	29.3205	29.8554
PF3D7_1008700.1-p1 | transcript=PF3D7_1008700.1 | gene=PF3D7_1008700 | organism=Plasmodium_falciparum_3D7 | gene_product=tubulin beta chain | transcript_product=tubulin beta chain | location=Pf3D7_10_v3:360625-362480(-) | protein_length=445 | sequence_SO=c	Pf3D7_10_v3:360625-362480(-)	PF3D7_1008700.1-p1	22	22	21	PF3D7_1008700	tubulin beta chain	1	22	22	21	15	13	8	14	13	17	15	13	8	14	13	17	15	12	8	14	13	17	61.6	61.6	61.6	49.75	445	445	0	175.36	53.5	44.7	21.8	45.8	40.9	52.4	3.0881e+09	29.7751	28.577	27.6104	29.1939	28.1988
PF3D7_0409400.1-p1 | transcript=PF3D7_0409400.1 | gene=PF3D7_0409400 | organism=Plasmodium_falciparum_3D7 | gene_product=chaperone protein DnaJ | transcript_product=chaperone protein DnaJ | location=Pf3D7_04_v3:446000-448018(+) | protein_length=672 | seque	Pf3D7_04_v3:446000-448018(+)	PF3D7_0409400.1-p1	21	21	21	PF3D7_0409400	chaperone protein DnaJ	1	21	21	21	16	17	13	0	0	0	16	17	13	0	0	0	16	17	13	0	0	0	33.9	33.9	33.9	75.915	672	672	0	108.67	28	25.3	20.1	0	0	0	2659900000	29.8003	30.1044	29.0882	0	0
PF3D7_0935900.1-p1 | transcript=PF3D7_0935900.1 | gene=PF3D7_0935900 | organism=Plasmodium_falciparum_3D7 | gene_product=ring-exported protein 1 | transcript_product=ring-exported protein 1 | location=Pf3D7_09_v3:1420483-1422807(-) | protein_length=713 | s	Pf3D7_09_v3:1420483-1422807(-)	PF3D7_0935900.1-p1	21	21	21	PF3D7_0935900	ring-exported protein 1	1	21	21	21	0	0	0	17	16	10	0	0	0	17	16	10	0	0	0	17	16	10	38.3	38.3	38.3	83.04	713	713	0	65.828	0	0	0	35.1	26.5	28.5	1.5635e+09	0	0	0	29.5969	28.7477
PF3D7_1357800.1-p1 | transcript=PF3D7_1357800.1 | gene=PF3D7_1357800 | organism=Plasmodium_falciparum_3D7 | gene_product=T-complex protein 1 subunit delta | transcript_product=T-complex protein 1 subunit delta | location=Pf3D7_13_v3:2291897-2294134(+) | pr	Pf3D7_13_v3:2291897-2294134(+)	PF3D7_1357800.1-p1	21	21	21	PF3D7_1357800	T-complex protein 1 subunit delta	1	21	21	21	8	5	2	17	15	16	8	5	2	17	15	16	8	5	2	17	15	16	41.8	41.8	41.8	57.977	529	529	0	128.57	18.5	10.6	4.9	36.9	31	32.5	1.5393e+09	27.4836	25.9846	24.708	28.88	28.3162
PF3D7_1420700.1-p1 | transcript=PF3D7_1420700.1 | gene=PF3D7_1420700 | organism=Plasmodium_falciparum_3D7 | gene_product=surface protein P113 | transcript_product=surface protein P113 | location=Pf3D7_14_v3:860011-863080(+) | protein_length=969 | sequence_	Pf3D7_14_v3:860011-863080(+)	PF3D7_1420700.1-p1	21	21	21	PF3D7_1420700	surface protein P113	1	21	21	21	7	4	2	15	14	12	7	4	2	15	14	12	7	4	2	15	14	12	20.1	20.1	20.1	112.57	969	969	0	47.212	7	5.1	1.7	16.1	11.6	10.4	1113100000	26.4646	24.7091	24.4306	28.8465	27.5308
PF3D7_1349200.1-p1 | transcript=PF3D7_1349200.1 | gene=PF3D7_1349200 | organism=Plasmodium_falciparum_3D7 | gene_product=glutamate--tRNA ligase | transcript_product=glutamate--tRNA ligase | location=Pf3D7_13_v3:1971890-1974481(-) | protein_length=863 | seq	Pf3D7_13_v3:1971890-1974481(-)	PF3D7_1349200.1-p1	21	21	21	PF3D7_1349200	glutamate--tRNA ligase	1	21	21	21	15	8	3	15	12	5	15	8	3	15	12	5	15	8	3	15	12	5	28.4	28.4	28.4	101.42	863	863	0	49.633	20.6	11.2	3.8	18.9	17.3	6.6	997850000	28.467	26.8491	24.0927	28.1245	27.4176
PF3D7_1421200.1-p1 | transcript=PF3D7_1421200.1 | gene=PF3D7_1421200 | organism=Plasmodium_falciparum_3D7 | gene_product=40S ribosomal protein S25 | transcript_product=40S ribosomal protein S25 | location=Pf3D7_14_v3:875687-876385(-) | protein_length=105 |	Pf3D7_14_v3:875687-876385(-)	PF3D7_1421200.1-p1	20	20	20	PF3D7_1421200	40S ribosomal protein S25	1	20	20	20	17	15	17	15	16	20	17	15	17	15	16	20	17	15	17	15	16	20	79	79	79	11.664	105	105	0	253.46	73.3	69.5	73.3	72.4	72.4	79	125920000000	33.7126	33.4081	33.8625	34.2773	34.7299
PF3D7_1126200.1-p1 | transcript=PF3D7_1126200.1 | gene=PF3D7_1126200 | organism=Plasmodium_falciparum_3D7 | gene_product=40S ribosomal protein S18, putative | transcript_product=40S ribosomal protein S18, putative | location=Pf3D7_11_v3:1023790-1024496(-)	Pf3D7_11_v3:1023790-1024496(-)	PF3D7_1126200.1-p1	20	20	20	PF3D7_1126200	40S ribosomal protein S18, putative	1	20	20	20	9	10	13	17	17	18	9	10	13	17	17	18	9	10	13	17	17	18	71.8	71.8	71.8	17.891	156	156	0	323.31	53.8	62.8	67.9	69.2	68.6	71.8	107190000000	31.7128	31.5078	31.6348	34.3847	34.9604
PF3D7_1037300.1-p1 | transcript=PF3D7_1037300.1 | gene=PF3D7_1037300 | organism=Plasmodium_falciparum_3D7 | gene_product=ADP,ATP carrier protein 1 | transcript_product=ADP,ATP carrier protein 1 | location=Pf3D7_10_v3:1477940-1478845(-) | protein_length=301	Pf3D7_10_v3:1477940-1478845(-)	PF3D7_1037300.1-p1	20	20	20	PF3D7_1037300	ADP,ATP carrier protein 1	1	20	20	20	14	14	16	12	10	11	14	14	16	12	10	11	14	14	16	12	10	11	57.8	57.8	57.8	33.726	301	301	0	54.3	39.9	42.5	40.2	37.9	27.9	38.9	9879400000	31.7331	31.3581	31.3458	28.4028	27.9033
PF3D7_1459000.1-p1 | transcript=PF3D7_1459000.1 | gene=PF3D7_1459000 | organism=Plasmodium_falciparum_3D7 | gene_product=ATP-dependent RNA helicase DBP5 | transcript_product=ATP-dependent RNA helicase DBP5 | location=Pf3D7_14_v3:2420764-2422989(+) | protei	Pf3D7_14_v3:2420764-2422989(+)	PF3D7_1459000.1-p1	20	20	20	PF3D7_1459000	ATP-dependent RNA helicase DBP5	1	20	20	20	10	11	14	11	13	14	10	11	14	11	13	14	10	11	14	11	13	14	26.6	26.6	26.6	84.313	741	741	0	161.75	15.7	15.1	21.2	15.9	17.9	17.9	3.24e+09	28.5889	29.1622	29.329	28.7218	29.0942
PF3D7_1206200.1-p1 | transcript=PF3D7_1206200.1 | gene=PF3D7_1206200 | organism=Plasmodium_falciparum_3D7 | gene_product=eukaryotic translation initiation factor 3 subunit C, putative | transcript_product=eukaryotic translation initiation factor 3 subunit		PF3D7_1206200.1-p1	20	20	20	PF3D7_1206200	eukaryotic translation initiation factor 3 subunit	1	20	20	20	11	11	12	15	15	10	11	11	12	15	15	10	11	11	12	15	15	10	21.2	21.2	21.2	116.01	984	984	0	50.8	13	13.3	14.5	15.3	18.6	11.3	1.8113e+09	28.0002	27.9119	28.2989	28.6965	28.2868
PF3D7_0517700.1-p1 | transcript=PF3D7_0517700.1 | gene=PF3D7_0517700 | organism=Plasmodium_falciparum_3D7 | gene_product=eukaryotic translation initiation factor 3 subunit B, putative | transcript_product=eukaryotic translation initiation factor 3 subunit		PF3D7_0517700.1-p1	20	20	20	PF3D7_0517700	eukaryotic translation initiation factor 3 subunit	1	20	20	20	13	8	7	14	13	10	13	8	7	14	13	10	13	8	7	14	13	10	34.5	34.5	34.5	84.056	716	716	0	110.7	23.3	12	11.2	18.2	19.8	14.8	1.7887e+09	28.6696	26.9657	26.7266	29.029	28.4206
PF3D7_0608700.1-p1 | transcript=PF3D7_0608700.1 | gene=PF3D7_0608700 | organism=Plasmodium_falciparum_3D7 | gene_product=T-complex protein 1 subunit zeta | transcript_product=T-complex protein 1 subunit zeta | location=Pf3D7_06_v3:358391-360203(+) | protei	Pf3D7_06_v3:358391-360203(+)	PF3D7_0608700.1-p1	20	20	20	PF3D7_0608700	T-complex protein 1 subunit zeta	1	20	20	20	5	7	2	16	12	13	5	7	2	16	12	13	5	7	2	16	12	13	41.3	41.3	41.3	61.533	543	543	0	60.663	10.3	11.8	3.1	31.9	21.5	27.1	1375200000	27.0551	26.971	24.9833	28.7535	28.0804
PF3D7_1145400.1-p1 | transcript=PF3D7_1145400.1 | gene=PF3D7_1145400 | organism=Plasmodium_falciparum_3D7 | gene_product=dynamin-like protein | transcript_product=dynamin-like protein | location=Pf3D7_11_v3:1800544-1803550(-) | protein_length=837 | sequenc	Pf3D7_11_v3:1800544-1803550(-)	PF3D7_1145400.1-p1	20	20	20	PF3D7_1145400	dynamin-like protein	1	20	20	20	6	13	11	13	10	6	6	13	11	13	10	6	6	13	11	13	10	6	27.7	27.7	27.7	96.373	837	837	0	49.619	7.5	16.7	14.3	19.1	12.9	9.7	1.0515e+09	27.039	27.608	27.7638	27.7427	27.3394
PF3D7_1354300.1-p1 | transcript=PF3D7_1354300.1 | gene=PF3D7_1354300 | organism=Plasmodium_falciparum_3D7 | gene_product=large subunit rRNA methyltransferase, putative | transcript_product=large subunit rRNA methyltransferase, putative | location=Pf3D7_13_	Pf3D7_13_	PF3D7_1354300.1-p1	20	20	20	PF3D7_1354300	large subunit rRNA methyltransferase, putative	1	20	20	20	6	10	10	6	8	8	6	10	10	6	8	8	6	10	10	6	8	8	16.9	16.9	16.9	120.25	1019	1019	0	19.922	6.1	10.2	9.7	4.8	5.8	8.7	798060000	26.628	27.4187	27.414	26.3951	27.0405
PF3D7_1437700.1-p1 | transcript=PF3D7_1437700.1 | gene=PF3D7_1437700 | organism=Plasmodium_falciparum_3D7 | gene_product=succinyl-CoA ligase, putative | transcript_product=succinyl-CoA ligase, putative | location=Pf3D7_14_v3:1525564-1528485(-) | protein_le	Pf3D7_14_v3:1525564-1528485(-)	PF3D7_1437700.1-p1	20	20	20	PF3D7_1437700	succinyl-CoA ligase, putative	1	20	20	20	12	12	12	0	0	0	12	12	12	0	0	0	12	12	12	0	0	0	25.7	25.7	25.7	111.28	973	973	0	46.308	17.8	18.1	16.1	0	0	0	605720000	26.9468	27.8134	27.8415	0	0
PF3D7_1130100.1-p1 | transcript=PF3D7_1130100.1 | gene=PF3D7_1130100 | organism=Plasmodium_falciparum_3D7 | gene_product=60S ribosomal protein L38 | transcript_product=60S ribosomal protein L38 | location=Pf3D7_11_v3:1163094-1163357(-) | protein_length=87	Pf3D7_11_v3:1163094-1163357(-)	PF3D7_1130100.1-p1	19	19	19	PF3D7_1130100	60S ribosomal protein L38	1	19	19	19	12	13	14	14	16	17	12	13	14	14	16	17	12	13	14	14	16	17	78.2	78.2	78.2	10.314	87	87	0	115.41	56.3	63.2	65.5	64.4	74.7	77	132260000000	33.6955	34.072	34.0096	34.4919	34.6752
PF3D7_0618300.1-p1 | transcript=PF3D7_0618300.1 | gene=PF3D7_0618300 | organism=Plasmodium_falciparum_3D7 | gene_product=60S ribosomal protein L27a, putative | transcript_product=60S ribosomal protein L27a, putative | location=Pf3D7_06_v3:768792-769456(+)	Pf3D7_06_v3:768792-769456(+)	PF3D7_0618300.1-p1	19	19	19	PF3D7_0618300	60S ribosomal protein L27a, putative	1	19	19	19	14	14	14	17	14	16	14	14	14	17	14	16	14	14	14	17	14	16	56.8	56.8	56.8	16.722	148	148	0	184.19	47.3	46.6	48.6	50	46.6	54.7	53893000000	32.2497	32.3109	31.7747	33.3067	33.4468
PF3D7_1460700.1-p1 | transcript=PF3D7_1460700.1 | gene=PF3D7_1460700 | organism=Plasmodium_falciparum_3D7 | gene_product=60S ribosomal protein L27 | transcript_product=60S ribosomal protein L27 | location=Pf3D7_14_v3:2475501-2476473(-) | protein_length=146	Pf3D7_14_v3:2475501-2476473(-)	PF3D7_1460700.1-p1	19	19	19	PF3D7_1460700	60S ribosomal protein L27	1	19	19	19	15	13	17	14	13	18	15	13	17	14	13	18	15	13	17	14	13	18	71.9	71.9	71.9	16.745	146	146	0	151.52	69.9	68.5	69.9	69.9	67.8	71.9	46617000000	32.7186	33.2932	33.6518	31.9095	32.2673
PF3D7_0317600.1-p1 | transcript=PF3D7_0317600.1 | gene=PF3D7_0317600 | organism=Plasmodium_falciparum_3D7 | gene_product=40S ribosomal protein S11, putative | transcript_product=40S ribosomal protein S11, putative | location=Pf3D7_03_v3:725015-726130(+) |	Pf3D7_03_v3:725015-726130(+)	PF3D7_0317600.1-p1	19	19	19	PF3D7_0317600	40S ribosomal protein S11, putative	1	19	19	19	10	12	12	13	14	17	10	12	12	13	14	17	10	12	12	13	14	17	66.5	66.5	66.5	18.76	161	161	0	101.32	50.9	57.1	49.7	64	63.4	64	19626000000	31.5481	31.5324	31.6103	31.5052	31.7062
PF3D7_1343000.1-p1 | transcript=PF3D7_1343000.1 | gene=PF3D7_1343000 | organism=Plasmodium_falciparum_3D7 | gene_product=phosphoethanolamine N-methyltransferase | transcript_product=phosphoethanolamine N-methyltransferase | location=Pf3D7_13_v3:1696894-169	Pf3D7_13_v3:1696894-169	PF3D7_1343000.1-p1	19	19	19	PF3D7_1343000	phosphoethanolamine N-methyltransferase	1	19	19	19	17	15	11	16	15	15	17	15	11	16	15	15	17	15	11	16	15	15	75.9	75.9	75.9	31.043	266	266	0	194.06	68.4	58.3	37.6	63.2	63.5	65.8	13475000000	32.1986	30.9715	29.4057	31.1137	30.7406
PF3D7_1447000.1-p1 | transcript=PF3D7_1447000.1 | gene=PF3D7_1447000 | organism=Plasmodium_falciparum_3D7 | gene_product=40S ribosomal protein S5 | transcript_product=40S ribosomal protein S5 | location=Pf3D7_14_v3:1929931-1931379(+) | protein_length=272 |	Pf3D7_14_v3:1929931-1931379(+)	PF3D7_1447000.1-p1	19	19	19	PF3D7_1447000	40S ribosomal protein S5	1	19	19	19	10	13	15	15	14	13	10	13	15	15	14	13	10	13	15	15	14	13	64.7	64.7	64.7	29.957	272	272	0	73.624	38.6	49.6	52.9	57	43.8	38.2	7.3617e+09	29.5386	29.5742	30.408	30.6728	29.9428
PF3D7_0307200.1-p1 | transcript=PF3D7_0307200.1 | gene=PF3D7_0307200 | organism=Plasmodium_falciparum_3D7 | gene_product=60S ribosomal protein L7, putative | transcript_product=60S ribosomal protein L7, putative | location=Pf3D7_03_v3:314976-316236(-) | pr	Pf3D7_03_v3:314976-316236(-)	PF3D7_0307200.1-p1	19	19	19	PF3D7_0307200	60S ribosomal protein L7, putative	1	19	19	19	13	13	13	17	13	14	13	13	13	17	13	14	13	13	13	17	13	14	50.2	50.2	50.2	30.523	257	257	0	142.2	35	46.7	45.1	49.8	38.9	38.9	6.0834e+09	29.4808	29.3249	30.1345	30.2475	29.8363
PF3D7_0501600.1-p1 | transcript=PF3D7_0501600.1 | gene=PF3D7_0501600 | organism=Plasmodium_falciparum_3D7 | gene_product=rhoptry-associated protein 2 | transcript_product=rhoptry-associated protein 2 | location=Pf3D7_05_v3:84041-85237(-) | protein_length=3	Pf3D7_05_v3:84041-85237(-)	PF3D7_0501600.1-p1	19	19	19	PF3D7_0501600	rhoptry-associated protein 2	1	19	19	19	7	9	6	16	12	12	7	9	6	16	12	12	7	9	6	16	12	12	53.5	53.5	53.5	46.738	398	398	0	62.273	21.1	28.4	17.8	46.2	34.4	31.2	4790600000	28.3944	28.413	28.4826	30.7458	29.9611
PF3D7_0818800.1-p1 | transcript=PF3D7_0818800.1 | gene=PF3D7_0818800 | organism=Plasmodium_falciparum_3D7 | gene_product=U3 small nucleolar ribonucleoprotein protein IMP4, putative | transcript_product=U3 small nucleolar ribonucleoprotein protein IMP4, put		PF3D7_0818800.1-p1	19	19	19	PF3D7_0818800	U3 small nucleolar ribonucleoprotein protein IMP4, put	1	19	19	19	1	10	9	10	9	17	1	10	9	10	9	17	1	10	9	10	9	17	63.8	63.8	63.8	43.659	362	362	0	108.63	2.5	33.1	28.2	33.7	35.4	60.2	1.8535e+09	24.0922	27.9949	27.1841	28.038	28.433
PF3D7_1027100.1-p1 | transcript=PF3D7_1027100.1 | gene=PF3D7_1027100 | organism=Plasmodium_falciparum_3D7 | gene_product=U3 small nucleolar ribonucleoprotein protein MPP10, putative | transcript_product=U3 small nucleolar ribonucleoprotein protein MPP10, p		PF3D7_1027100.1-p1	19	19	19	PF3D7_1027100	U3 small nucleolar ribonucleoprotein protein MPP10, p	1	19	19	19	3	9	8	9	10	13	3	9	8	9	10	13	3	9	8	9	10	13	27.2	27.2	27.2	92.466	772	772	0	61.259	2.8	10.4	10.6	14	17.6	17.7	1.7269e+09	27.0224	28.1218	28.0043	28.3666	28.3154
PF3D7_0810600.1-p1 | transcript=PF3D7_0810600.1 | gene=PF3D7_0810600 | organism=Plasmodium_falciparum_3D7 | gene_product=ATP-dependent RNA helicase DBP1, putative | transcript_product=ATP-dependent RNA helicase DBP1, putative | location=Pf3D7_08_v3:541971-	Pf3D7_08_v3:541971-	PF3D7_0810600.1-p1	20	19	19	PF3D7_0810600	ATP-dependent RNA helicase DBP1, putative	1	20	19	19	10	10	12	13	14	11	9	9	11	13	14	11	9	9	11	13	14	11	26.4	26.4	26.4	108.63	941	941	0	70.14	14.5	13.6	17	18.9	16.3	17.4	1.574e+09	27.8994	27.6024	28.0814	28.1656	28.3055
PF3D7_0607000.1-p1 | transcript=PF3D7_0607000.1 | gene=PF3D7_0607000 | organism=Plasmodium_falciparum_3D7 | gene_product=translation initiation factor IF-2, putative | transcript_product=translation initiation factor IF-2, putative | location=Pf3D7_06_v3:2	Pf3D7_06_v3:2	PF3D7_0607000.1-p1	19	19	19	PF3D7_0607000	translation initiation factor IF-2, putative	1	19	19	19	9	8	9	5	14	11	9	8	9	5	14	11	9	8	9	5	14	11	21.1	21.1	21.1	112.36	977	977	0	32.663	10.8	8.7	10.5	4.4	15.3	11.9	1402300000	27.6117	27.5954	28.1623	26.6391	28.3509
PF3D7_1473200.1-p1 | transcript=PF3D7_1473200.1 | gene=PF3D7_1473200 | organism=Plasmodium_falciparum_3D7 | gene_product=DnaJ protein, putative | transcript_product=DnaJ protein, putative | location=Pf3D7_14_v3:2981600-2982964(+) | protein_length=454 | seq	Pf3D7_14_v3:2981600-2982964(+)	PF3D7_1473200.1-p1	19	19	19	PF3D7_1473200	DnaJ protein, putative	1	19	19	19	11	8	6	14	14	11	11	8	6	14	14	11	11	8	6	14	14	11	42.1	42.1	42.1	52.453	454	454	0	119.68	26.7	18.7	13.2	36.1	33.9	27.5	1358500000	28.4514	26.6641	26.5403	28.1596	28.4221
PF3D7_0111800.1-p1 | transcript=PF3D7_0111800.1 | gene=PF3D7_0111800 | organism=Plasmodium_falciparum_3D7 | gene_product=eukaryotic translation initiation factor 4E, putative | transcript_product=eukaryotic translation initiation factor 4E, putative | loca		PF3D7_0111800.1-p1	19	19	19	PF3D7_0111800	eukaryotic translation initiation factor 4E, putative	1	19	19	19	6	13	16	5	6	10	6	13	16	5	6	10	6	13	16	5	6	10	28.2	28.2	28.2	73.03	620	620	0	32.716	8.7	19.2	23.1	8.9	11	16.9	1186700000	27.183	27.9533	28.3116	25.9813	26.8571
PF3D7_0907600.1-p1 | transcript=PF3D7_0907600.1 | gene=PF3D7_0907600 | organism=Plasmodium_falciparum_3D7 | gene_product=translation initiation factor SUI1, putative | transcript_product=translation initiation factor SUI1, putative | location=Pf3D7_09_v3:3	Pf3D7_09_v3:3	PF3D7_0907600.1-p1	19	19	19	PF3D7_0907600	translation initiation factor SUI1, putative	1	19	19	19	6	9	5	10	11	14	6	9	5	10	11	14	6	9	5	10	11	14	25.9	25.9	25.9	95.281	818	818	0	64.24	9.3	10.9	6.8	15.9	18.3	20	1.0405e+09	26.748	27.1502	24.2244	27.864	28.1289
PF3D7_0205900.1-p1 | transcript=PF3D7_0205900.1 | gene=PF3D7_0205900 | organism=Plasmodium_falciparum_3D7 | gene_product=26S proteasome regulatory subunit RPN1, putative | transcript_product=26S proteasome regulatory subunit RPN1, putative | location=Pf3D7	Pf3D7	PF3D7_0205900.1-p1	19	19	19	PF3D7_0205900	26S proteasome regulatory subunit RPN1, putative	1	19	19	19	11	3	3	12	11	6	11	3	3	12	11	6	11	3	3	12	11	6	24	24	24	108.36	966	966	0	46.197	16.4	4.1	4.3	15.1	12.8	8.3	1.0389e+09	28.168	26.1695	25.5408	28.1185	27.7297
PF3D7_0306800.1-p1 | transcript=PF3D7_0306800.1 | gene=PF3D7_0306800 | organism=Plasmodium_falciparum_3D7 | gene_product=T-complex protein 1 subunit beta | transcript_product=T-complex protein 1 subunit beta | location=Pf3D7_03_v3:306108-307984(-) | protei	Pf3D7_03_v3:306108-307984(-)	PF3D7_0306800.1-p1	19	19	19	PF3D7_0306800	T-complex protein 1 subunit beta	1	19	19	19	5	1	0	15	12	13	5	1	0	15	12	13	5	1	0	15	12	13	45.8	45.8	45.8	59.198	533	533	0	48.439	13.9	2.1	0	34.5	28	32.3	1.0341e+09	26.806	24.0645	0	28.3589	27.8999
PF3D7_1364100.1-p1 | transcript=PF3D7_1364100.1 | gene=PF3D7_1364100 | organism=Plasmodium_falciparum_3D7 | gene_product=6-cysteine protein P92 | transcript_product=6-cysteine protein P92 | location=Pf3D7_13_v3:2568556-2570946(+) | protein_length=796 | seq	Pf3D7_13_v3:2568556-2570946(+)	PF3D7_1364100.1-p1	19	19	19	PF3D7_1364100	6-cysteine protein P92	1	19	19	19	2	1	0	14	8	11	2	1	0	14	8	11	2	1	0	14	8	11	27	27	27	92.727	796	796	0	72.417	2	1.5	0	19.3	11.7	16.8	719130000	25.2988	24.2031	0	28.246	26.94
PF3D7_1366300.1-p1 | transcript=PF3D7_1366300.1 | gene=PF3D7_1366300 | organism=Plasmodium_falciparum_3D7 | gene_product=conserved Plasmodium protein, unknown function | transcript_product=conserved Plasmodium protein, unknown function | location=Pf3D7_13_	Pf3D7_13_	PF3D7_1366300.1-p1	19	19	19	PF3D7_1366300	conserved Plasmodium protein, unknown function	1	19	19	19	0	0	1	11	11	14	0	0	1	11	11	14	0	0	1	11	11	14	5.3	5.3	5.3	494.68	4136	4136	0	52.778	0	0	0.2	3.3	3.3	3.8	422360000	0	0	23.6248	26.9621	27.0733
PF3D7_1142500.1-p1 | transcript=PF3D7_1142500.1 | gene=PF3D7_1142500 | organism=Plasmodium_falciparum_3D7 | gene_product=60S ribosomal protein L28 | transcript_product=60S ribosomal protein L28 | location=Pf3D7_11_v3:1705696-1706573(-) | protein_length=127	Pf3D7_11_v3:1705696-1706573(-)	PF3D7_1142500.1-p1	18	18	18	PF3D7_1142500	60S ribosomal protein L28	1	18	18	18	11	8	13	16	14	18	11	8	13	16	14	18	11	8	13	16	14	18	74	74	74	14.407	127	127	0	323.31	56.7	48.8	70.9	70.9	67.7	74	182130000000	32.8461	33.1895	33.4199	35.4182	35.4388
PF3D7_1242700.1-p1 | transcript=PF3D7_1242700.1 | gene=PF3D7_1242700 | organism=Plasmodium_falciparum_3D7 | gene_product=40S ribosomal protein S17, putative | transcript_product=40S ribosomal protein S17, putative | location=Pf3D7_12_v3:1803653-1804483(+)	Pf3D7_12_v3:1803653-1804483(+)	PF3D7_1242700.1-p1	18	18	18	PF3D7_1242700	40S ribosomal protein S17, putative	1	18	18	18	13	14	18	14	16	15	13	14	18	14	16	15	13	14	18	14	16	15	73	73	73	16.067	137	137	0	214.24	65.7	65	73	64.2	70.8	70.8	88785000000	33.9239	34.5636	34.3595	32.4547	33.1852
PF3D7_1426000.1-p1 | transcript=PF3D7_1426000.1 | gene=PF3D7_1426000 | organism=Plasmodium_falciparum_3D7 | gene_product=60S ribosomal protein L21 | transcript_product=60S ribosomal protein L21 | location=Pf3D7_14_v3:1016133-1016618(-) | protein_length=161	Pf3D7_14_v3:1016133-1016618(-)	PF3D7_1426000.1-p1	18	18	18	PF3D7_1426000	60S ribosomal protein L21	1	18	18	18	13	14	16	14	14	15	13	14	16	14	14	15	13	14	16	14	14	15	58.4	58.4	58.4	18.795	161	161	0	83.799	49.7	54.7	57.8	50.9	54.7	56.5	35791000000	32.4976	32.387	32.0655	32.514	32.661
PF3D7_0210900.1-p1 | transcript=PF3D7_0210900.1 | gene=PF3D7_0210900 | organism=Plasmodium_falciparum_3D7 | gene_product=conserved Plasmodium protein, unknown function | transcript_product=conserved Plasmodium protein, unknown function | location=Pf3D7_02_	Pf3D7_02_	PF3D7_0210900.1-p1	18	18	18	PF3D7_0210900	conserved Plasmodium protein, unknown function	1	18	18	18	11	10	14	13	14	10	11	10	14	13	14	10	11	10	14	13	14	10	33.5	33.5	33.5	32.541	284	284	0	115.06	25.4	24.3	29.9	29.6	27.1	26.8	10237000000	30.7074	29.9252	30.8248	30.5561	30.799
PF3D7_1108400.1-p1 | transcript=PF3D7_1108400.1 | gene=PF3D7_1108400 | organism=Plasmodium_falciparum_3D7 | gene_product=casein kinase 2, alpha subunit | transcript_product=casein kinase 2, alpha subunit | location=Pf3D7_11_v3:365093-366100(+) | protein_le	Pf3D7_11_v3:365093-366100(+)	PF3D7_1108400.1-p1	18	18	18	PF3D7_1108400	casein kinase 2, alpha subunit	1	18	18	18	11	9	6	11	11	13	11	9	6	11	11	13	11	9	6	11	11	13	63.3	63.3	63.3	39.89	335	335	0	61.648	45.7	37.9	24.2	46.3	41.5	55.2	4800600000	29.5645	29.175	28.6737	29.8148	29.8675
PF3D7_1311500.1-p1 | transcript=PF3D7_1311500.1 | gene=PF3D7_1311500 | organism=Plasmodium_falciparum_3D7 | gene_product=26S protease regulatory subunit 7, putative | transcript_product=26S protease regulatory subunit 7, putative | location=Pf3D7_13_v3:489	Pf3D7_13_v3:489	PF3D7_1311500.1-p1	19	19	18	PF3D7_1311500	26S protease regulatory subunit 7, putative	1	19	19	18	12	7	4	11	8	8	12	7	4	11	8	8	11	6	3	10	7	7	49	49	49	46.835	420	420	0	40.81	38.8	17.1	9.5	29.8	21	22.1	1.9774e+09	29.0475	27.8592	25.4582	28.7902	28.4043
PF3D7_1431600.1-p1 | transcript=PF3D7_1431600.1 | gene=PF3D7_1431600 | organism=Plasmodium_falciparum_3D7 | gene_product=succinate--CoA ligase [ADP-forming] subunit beta | transcript_product=succinate--CoA ligase [ADP-forming] subunit beta | location=Pf3D7	Pf3D7	PF3D7_1431600.1-p1	18	18	18	PF3D7_1431600	succinate--CoA ligase [ADP-forming] subunit beta	1	18	18	18	13	16	14	0	0	0	13	16	14	0	0	0	13	16	14	0	0	0	37.2	37.2	37.2	52.169	462	462	0	66.913	26.6	34.4	26.4	0	0	0	1.8834e+09	29.1802	29.5141	28.9215	0	0
PF3D7_1336900.1-p1 | transcript=PF3D7_1336900.1 | gene=PF3D7_1336900 | organism=Plasmodium_falciparum_3D7 | gene_product=tryptophan--tRNA ligase | transcript_product=tryptophan--tRNA ligase | location=Pf3D7_13_v3:1488061-1490262(-) | protein_length=632 | s	Pf3D7_13_v3:1488061-1490262(-)	PF3D7_1336900.1-p1	18	18	18	PF3D7_1336900	tryptophan--tRNA ligase	1	18	18	18	7	8	8	14	16	8	7	8	8	14	16	8	7	8	8	14	16	8	44.3	44.3	44.3	73.099	632	632	0	85.294	19.1	18.2	17.4	32.4	39.4	20.1	1453200000	26.5342	26.9957	26.0346	28.415	28.9487
PF3D7_0716100.1-p1 | transcript=PF3D7_0716100.1 | gene=PF3D7_0716100 | organism=Plasmodium_falciparum_3D7 | gene_product=protein SDA1, putative | transcript_product=protein SDA1, putative | location=Pf3D7_07_v3:707699-710908(-) | protein_length=1069 | sequ	Pf3D7_07_v3:707699-710908(-)	PF3D7_0716100.1-p1	18	18	18	PF3D7_0716100	protein SDA1, putative	1	18	18	18	1	4	3	11	13	12	1	4	3	11	13	12	1	4	3	11	13	12	11.2	11.2	11.2	126.48	1069	1069	0	29.764	0.7	2.5	3	8.2	7.9	8.3	1405300000	26.0057	26.6543	24.2454	28.0947	28.5055
PF3D7_1034900.1-p1 | transcript=PF3D7_1034900.1 | gene=PF3D7_1034900 | organism=Plasmodium_falciparum_3D7 | gene_product=methionine--tRNA ligase | transcript_product=methionine--tRNA ligase | location=Pf3D7_10_v3:1383450-1386119(+) | protein_length=889 | s	Pf3D7_10_v3:1383450-1386119(+)	PF3D7_1034900.1-p1	18	18	18	PF3D7_1034900	methionine--tRNA ligase	1	18	18	18	6	5	2	14	9	3	6	5	2	14	9	3	6	5	2	14	9	3	23.5	23.5	23.5	104.17	889	889	0	28.644	7.5	7.8	2.5	17.1	12	3.8	642230000	26.7898	26.3924	25.7762	27.5437	26.908
PF3D7_1436300.1-p1 | transcript=PF3D7_1436300.1 | gene=PF3D7_1436300 | organism=Plasmodium_falciparum_3D7 | gene_product=translocon component PTEX150 | transcript_product=translocon component PTEX150 | location=Pf3D7_14_v3:1479777-1482758(+) | protein_leng	Pf3D7_14_v3:1479777-1482758(+)	PF3D7_1436300.1-p1	18	18	18	PF3D7_1436300	translocon component PTEX150	1	18	18	18	0	1	0	16	8	12	0	1	0	16	8	12	0	1	0	16	8	12	20.6	20.6	20.6	112.41	993	993	0	68.321	0	1.4	0	19.6	13.6	15	642140000	0	23.2261	0	28.1529	27.0686
PF3D7_0721600.1-p1 | transcript=PF3D7_0721600.1 | gene=PF3D7_0721600 | organism=Plasmodium_falciparum_3D7 | gene_product=40S ribosomal protein S5, putative | transcript_product=40S ribosomal protein S5, putative | location=Pf3D7_07_v3:931459-932164(-) | pr	Pf3D7_07_v3:931459-932164(-)	PF3D7_0721600.1-p1	17	17	17	PF3D7_0721600	40S ribosomal protein S5, putative	1	17	17	17	14	15	16	15	16	17	14	15	16	15	16	17	14	15	16	15	16	17	62.6	62.6	62.6	21.863	195	195	0	297.81	50.8	62.6	62.6	62.6	62.6	62.6	67781000000	32.6558	32.9492	32.9301	33.3146	33.7507
PF3D7_1105000.1-p1 | transcript=PF3D7_1105000.1 | gene=PF3D7_1105000 | organism=Plasmodium_falciparum_3D7 | gene_product=histone H4 | transcript_product=histone H4 | location=Pf3D7_11_v3:221818-222129(-) | protein_length=103 | sequence_SO=chromosome | SO=p	Pf3D7_11_v3:221818-222129(-)	PF3D7_1105000.1-p1	17	17	17	PF3D7_1105000	histone H4	1	17	17	17	15	12	11	14	14	15	15	12	11	14	14	15	15	12	11	14	14	15	68.9	68.9	68.9	11.455	103	103	0	144.54	61.2	59.2	58.3	68	62.1	68.9	55859000000	34.4166	32.6823	31.8437	32.6489	32.6988
PF3D7_1143400.1-p1 | transcript=PF3D7_1143400.1 | gene=PF3D7_1143400 | organism=Plasmodium_falciparum_3D7 | gene_product=translation initiation factor eIF-1A, putative | transcript_product=translation initiation factor eIF-1A, putative | location=Pf3D7_11_	Pf3D7_11_	PF3D7_1143400.1-p1	17	17	17	PF3D7_1143400	translation initiation factor eIF-1A, putative	1	17	17	17	12	12	15	12	14	16	12	12	15	12	14	16	12	12	15	12	14	16	52.9	52.9	52.9	17.867	155	155	0	323.31	49	47.1	52.9	46.5	47.1	52.9	32605000000	31.7593	31.6691	31.8452	32.6085	33.0345
PF3D7_1414300.1-p1 | transcript=PF3D7_1414300.1 | gene=PF3D7_1414300 | organism=Plasmodium_falciparum_3D7 | gene_product=60S ribosomal protein L10, putative | transcript_product=60S ribosomal protein L10, putative | location=Pf3D7_14_v3:570802-571461(+) |	Pf3D7_14_v3:570802-571461(+)	PF3D7_1414300.1-p1	17	17	17	PF3D7_1414300	60S ribosomal protein L10, putative	1	17	17	17	12	10	9	9	14	11	12	10	9	9	14	11	12	10	9	9	14	11	59.4	59.4	59.4	25.216	219	219	0	70.047	51.1	34.2	29.2	30.6	55.7	47.9	10004000000	30.1943	30.7712	30.6505	30.1187	30.9139
PF3D7_1456800.1-p1 | transcript=PF3D7_1456800.1 | gene=PF3D7_1456800 | organism=Plasmodium_falciparum_3D7 | gene_product=V-type H(+)-translocating pyrophosphatase, putative | transcript_product=V-type H(+)-translocating pyrophosphatase, putative | location		PF3D7_1456800.1-p1	17	17	17	PF3D7_1456800	V-type H(+)-translocating pyrophosphatase, putative	1	17	17	17	9	9	5	14	15	12	9	9	5	14	15	12	9	9	5	14	15	12	20.5	20.5	20.5	76.416	717	717	0	61.981	10.6	15.1	5	17.3	20.4	14.1	3.6058e+09	28.5367	28.6228	25.9897	30.1826	29.6087
PF3D7_1247900.1-p1 | transcript=PF3D7_1247900.1 | gene=PF3D7_1247900 | organism=Plasmodium_falciparum_3D7 | gene_product=U3 small nucleolar RNA-associated protein 11, putative | transcript_product=U3 small nucleolar RNA-associated protein 11, putative | lo		PF3D7_1247900.1-p1	17	17	17	PF3D7_1247900	U3 small nucleolar RNA-associated protein 11, putative	1	17	17	17	3	6	6	7	9	15	3	6	6	7	9	15	3	6	6	7	9	15	61.3	61.3	61.3	25.668	212	212	0	105.71	15.6	32.1	29.7	42	42	57.5	3.4466e+09	25.1836	27.9433	27.4119	28.9786	29.6018
PF3D7_0520900.1-p1 | transcript=PF3D7_0520900.1 | gene=PF3D7_0520900 | organism=Plasmodium_falciparum_3D7 | gene_product=adenosylhomocysteinase | transcript_product=adenosylhomocysteinase | location=Pf3D7_05_v3:857038-858477(+) | protein_length=479 | seque	Pf3D7_05_v3:857038-858477(+)	PF3D7_0520900.1-p1	17	17	17	PF3D7_0520900	adenosylhomocysteinase	1	17	17	17	8	4	4	16	11	16	8	4	4	16	11	16	8	4	4	16	11	16	42.4	42.4	42.4	53.838	479	479	0	62.02	21.3	12.9	10.2	40.1	33.2	42.4	2425600000	27.9714	27.1396	25.6799	29.5076	28.7672
PF3D7_1238100.1-p1 | transcript=PF3D7_1238100.1 | gene=PF3D7_1238100 | organism=Plasmodium_falciparum_3D7 | gene_product=calcyclin binding protein, putative | transcript_product=calcyclin binding protein, putative | location=Pf3D7_12_v3:1583909-1584595(-)	Pf3D7_12_v3:1583909-1584595(-)	PF3D7_1238100.1-p1	17	17	17	PF3D7_1238100	calcyclin binding protein, putative	1	17	17	17	4	6	5	12	14	13	4	6	5	12	14	13	4	6	5	12	14	13	71.5	71.5	71.5	26.643	228	228	0	68.177	22.8	30.3	24.1	57	58.3	58.8	2363500000	26.1385	26.1873	26.1902	29.0203	29.4833
PF3D7_1206000.1-p1 | transcript=PF3D7_1206000.1 | gene=PF3D7_1206000 | organism=Plasmodium_falciparum_3D7 | gene_product=shewanella-like protein phosphatase 2 | transcript_product=shewanella-like protein phosphatase 2 | location=Pf3D7_12_v3:270300-271214(-	Pf3D7_12_v3:270300-271214(-	PF3D7_1206000.1-p1	17	17	17	PF3D7_1206000	shewanella-like protein phosphatase 2	1	17	17	17	8	10	15	6	9	4	8	10	15	6	9	4	8	10	15	6	9	4	51	51	51	35.686	304	304	0	73.673	25.3	38.5	39.5	20.1	33.6	14.5	2205900000	27.5895	29.5829	29.5565	26.6863	27.9993
PF3D7_0217100.1-p1 | transcript=PF3D7_0217100.1 | gene=PF3D7_0217100 | organism=Plasmodium_falciparum_3D7 | gene_product=ATP synthase subunit alpha, mitochondrial | transcript_product=ATP synthase subunit alpha, mitochondrial | location=Pf3D7_02_v3:707738-	Pf3D7_02_v3:707738-	PF3D7_0217100.1-p1	17	17	17	PF3D7_0217100	ATP synthase subunit alpha, mitochondrial	1	17	17	17	15	13	11	1	0	1	15	13	11	1	0	1	15	13	11	1	0	1	36.7	36.7	36.7	61.77	551	551	0	62.817	32.8	29.2	21.6	2.4	0	2.4	1.5027e+09	29.1666	28.9048	28.5127	22.5812	0
PF3D7_0827000.1-p1 | transcript=PF3D7_0827000.1 | gene=PF3D7_0827000 | organism=Plasmodium_falciparum_3D7 | gene_product=ATP-dependent RNA helicase DBP10, putative | transcript_product=ATP-dependent RNA helicase DBP10, putative | location=Pf3D7_08_v3:11675	Pf3D7_08_v3:11675	PF3D7_0827000.1-p1	17	17	17	PF3D7_0827000	ATP-dependent RNA helicase DBP10, putative	1	17	17	17	7	12	12	2	8	6	7	12	12	2	8	6	7	12	12	2	8	6	12.6	12.6	12.6	151.1	1289	1289	0	38.221	5.7	9.2	9.2	2.2	6.8	5.5	1227100000	27.9191	28.0514	28.6871	23.9345	26.8689
PF3D7_1248900.1-p1 | transcript=PF3D7_1248900.1 | gene=PF3D7_1248900 | organism=Plasmodium_falciparum_3D7 | gene_product=26S protease regulatory subunit 8, putative | transcript_product=26S protease regulatory subunit 8, putative | location=Pf3D7_12_v3:200	Pf3D7_12_v3:200	PF3D7_1248900.1-p1	18	17	17	PF3D7_1248900	26S protease regulatory subunit 8, putative	1	18	17	17	13	5	2	12	9	10	12	4	1	11	8	9	12	4	1	11	8	9	51	48.3	48.3	49.545	435	435	0	42.404	42.1	13.8	5.5	32.2	22.3	27.6	1186400000	28.504	26.1108	22.9121	28.1329	27.6026
PF3D7_1368200.1-p1 | transcript=PF3D7_1368200.1 | gene=PF3D7_1368200 | organism=Plasmodium_falciparum_3D7 | gene_product=ABC transporter E family member 1, putative | transcript_product=ABC transporter E family member 1, putative | location=Pf3D7_13_v3:271	Pf3D7_13_v3:271	PF3D7_1368200.1-p1	17	17	17	PF3D7_1368200	ABC transporter E family member 1, putative	1	17	17	17	6	8	9	8	9	7	6	8	9	8	9	7	6	8	9	8	9	7	34.7	34.7	34.7	70.269	619	619	0	35.348	11.3	14.4	20.2	15.8	16.5	12.3	1165400000	28.0435	27.547	27.5125	27.3529	27.4795
PF3D7_0612900.1-p1 | transcript=PF3D7_0612900.1 | gene=PF3D7_0612900 | organism=Plasmodium_falciparum_3D7 | gene_product=nucleolar GTP-binding protein 1, putative | transcript_product=nucleolar GTP-binding protein 1, putative | location=Pf3D7_06_v3:531126-	Pf3D7_06_v3:531126-	PF3D7_0612900.1-p1	17	17	17	PF3D7_0612900	nucleolar GTP-binding protein 1, putative	1	17	17	17	7	7	5	5	6	12	7	7	5	5	6	12	7	7	5	5	6	12	24.5	24.5	24.5	79.533	686	686	0	27.723	10.8	11.8	9	7.9	8.7	18.2	916030000	27.2712	26.6326	25.8019	27.1146	27.0524
PF3D7_0706500.1-p1 | transcript=PF3D7_0706500.1 | gene=PF3D7_0706500 | organism=Plasmodium_falciparum_3D7 | gene_product=conserved Plasmodium protein, unknown function | transcript_product=conserved Plasmodium protein, unknown function | location=Pf3D7_07_	Pf3D7_07_	PF3D7_0706500.1-p1	17	17	17	PF3D7_0706500	conserved Plasmodium protein, unknown function	1	17	17	17	9	2	1	9	11	8	9	2	1	9	11	8	9	2	1	9	11	8	12.5	12.5	12.5	196.57	1706	1706	0	40.092	6.8	1.3	0.9	7.1	8.1	5.2	410480000	26.7291	24.6618	21.6032	26.7857	26.5287
PF3D7_1468100.1-p1 | transcript=PF3D7_1468100.1 | gene=PF3D7_1468100 | organism=Plasmodium_falciparum_3D7 | gene_product=MORC family protein | transcript_product=MORC family protein | location=Pf3D7_14_v3:2786308-2794323(-) | protein_length=2558 | sequence	Pf3D7_14_v3:2786308-2794323(-)	PF3D7_1468100.1-p1	17	17	17	PF3D7_1468100	MORC family protein	1	17	17	17	17	0	0	0	1	0	17	0	0	0	1	0	17	0	0	0	1	0	7.4	7.4	7.4	295.83	2558	2558	0	20.505	7.4	0	0	0	0.4	0	235000000	27.7461	0	0	0	23.2355
PF3D7_1124900.1-p1 | transcript=PF3D7_1124900.1 | gene=PF3D7_1124900 | organism=Plasmodium_falciparum_3D7 | gene_product=60S ribosomal protein L35, putative | transcript_product=60S ribosomal protein L35, putative | location=Pf3D7_11_v3:981945-983086(+) |	Pf3D7_11_v3:981945-983086(+)	PF3D7_1124900.1-p1	16	16	16	PF3D7_1124900	60S ribosomal protein L35, putative	1	16	16	16	10	9	12	11	10	10	10	9	12	11	10	10	10	9	12	11	10	10	51.6	51.6	51.6	14.748	124	124	0	132.19	29	28.2	37.1	31.5	29.8	31.5	85638000000	33.0504	33.6791	34.0701	33.4562	33.9108
PF3D7_0517000.1-p1 | transcript=PF3D7_0517000.1 | gene=PF3D7_0517000 | organism=Plasmodium_falciparum_3D7 | gene_product=60S ribosomal protein L12, putative | transcript_product=60S ribosomal protein L12, putative | location=Pf3D7_05_v3:715765-716675(-) |	Pf3D7_05_v3:715765-716675(-)	PF3D7_0517000.1-p1	16	16	16	PF3D7_0517000	60S ribosomal protein L12, putative	1	16	16	16	8	13	13	15	15	14	8	13	13	15	15	14	8	13	13	15	15	14	77	77	77	18.112	165	165	0	162.57	35.8	59.4	57	70.9	70.9	70.9	41235000000	31.2582	32.1105	31.7214	33.1187	33.3501
PF3D7_0814200.1-p1 | transcript=PF3D7_0814200.1 | gene=PF3D7_0814200 | organism=Plasmodium_falciparum_3D7 | gene_product=DNA/RNA-binding protein Alba 1 | transcript_product=DNA/RNA-binding protein Alba 1 | location=Pf3D7_08_v3:687340-688086(+) | protein_le	Pf3D7_08_v3:687340-688086(+)	PF3D7_0814200.1-p1	16	16	16	PF3D7_0814200	DNA/RNA-binding protein Alba 1	1	16	16	16	12	9	9	12	11	14	12	9	9	12	11	14	12	9	9	12	11	14	48	48	48	27.258	248	248	0	152.98	42.3	33.1	35.5	41.1	38.3	44	8.1256e+09	30.5468	29.643	29.6041	30.8999	30.3946
PF3D7_1006800.1-p1 | transcript=PF3D7_1006800.1 | gene=PF3D7_1006800 | organism=Plasmodium_falciparum_3D7 | gene_product=G-strand-binding protein 2 | transcript_product=G-strand-binding protein 2 | location=Pf3D7_10_v3:277621-279168(+) | protein_length=246	Pf3D7_10_v3:277621-279168(+)	PF3D7_1006800.1-p1	16	16	16	PF3D7_1006800	G-strand-binding protein 2	1	16	16	16	12	13	15	8	9	8	12	13	15	8	9	8	12	13	15	8	9	8	63.8	63.8	63.8	29.53	246	246	0	168.51	57.7	55.3	63.8	39	47.6	40.7	5.8573e+09	30.1499	30.0624	30.6554	29.665	29.5174
PF3D7_0424600.1-p1 | transcript=PF3D7_0424600.1 | gene=PF3D7_0424600 | organism=Plasmodium_falciparum_3D7 | gene_product=Plasmodium exported protein (PHISTb) | transcript_product=Plasmodium exported protein (PHISTb) | location=Pf3D7_04_v3:1113345-1114486(-	Pf3D7_04_v3:1113345-1114486(-	PF3D7_0424600.1-p1	16	16	16	PF3D7_0424600	Plasmodium exported protein (PHISTb)	1	16	16	16	9	5	4	14	12	11	9	5	4	14	12	11	9	5	4	14	12	11	43.7	43.7	43.7	35.961	309	309	0	182.21	31.1	19.7	14.6	42.1	39.2	33.3	3.4692e+09	28.9106	27.2535	27.8564	29.9259	29.6581
PF3D7_1002400.1-p1 | transcript=PF3D7_1002400.1 | gene=PF3D7_1002400 | organism=Plasmodium_falciparum_3D7 | gene_product=transformer-2 protein homolog beta, putative | transcript_product=transformer-2 protein homolog beta, putative | location=Pf3D7_10_v3:1	Pf3D7_10_v3:1	PF3D7_1002400.1-p1;PF3D7_1002400.2-p1	16;13	16;13	16;13	PF3D7_1002400	transformer-2 protein homolog beta, putative	2	16	16	16	10	10	14	9	9	11	10	10	14	9	9	11	10	10	14	9	9	11	41.5	41.5	41.5	30.051	248	248;246	0	50.196	30.6	29	38.7	32.7	34.3	35.5	3.1331e+09	28.5786	28.3336	29.8126	28.7388	28.9049
PF3D7_0918000.1-p1 | transcript=PF3D7_0918000.1 | gene=PF3D7_0918000 | organism=Plasmodium_falciparum_3D7 | gene_product=glideosome-associated protein 50 | transcript_product=glideosome-associated protein 50 | location=Pf3D7_09_v3:742494-743684(-) | protei	Pf3D7_09_v3:742494-743684(-)	PF3D7_0918000.1-p1	16	16	16	PF3D7_0918000	glideosome-associated protein 50	1	16	16	16	7	6	4	8	8	12	7	6	4	8	8	12	7	6	4	8	8	12	47.2	47.2	47.2	44.604	396	396	0	56.524	22.7	20.7	13.6	18.9	20.7	41.2	1.9848e+09	28.7199	27.568	26.7411	28.4177	28.3657
PF3D7_0415500.1-p1 | transcript=PF3D7_0415500.1 | gene=PF3D7_0415500 | organism=Plasmodium_falciparum_3D7 | gene_product=nuclear cap-binding protein subunit 2, putative | transcript_product=nuclear cap-binding protein subunit 2, putative | location=Pf3D7_0	Pf3D7_0	PF3D7_0415500.1-p1	16	16	16	PF3D7_0415500	nuclear cap-binding protein subunit 2, putative	1	16	16	16	6	12	14	10	10	12	6	12	14	10	10	12	6	12	14	10	10	12	72.6	72.6	72.6	28.004	234	234	0	73.983	30.8	63.7	68.8	44	49.1	59	1.9206e+09	26.7438	28.399	29.4209	27.8096	27.6389
PF3D7_1109400.1-p1 | transcript=PF3D7_1109400.1 | gene=PF3D7_1109400 | organism=Plasmodium_falciparum_3D7 | gene_product=essential nuclear protein 1, putative | transcript_product=essential nuclear protein 1, putative | location=Pf3D7_11_v3:390644-393331(-	Pf3D7_11_v3:390644-393331(-	PF3D7_1109400.1-p1	16	16	16	PF3D7_1109400	essential nuclear protein 1, putative	1	16	16	16	2	4	7	8	11	11	2	4	7	8	11	11	2	4	7	8	11	11	41.3	41.3	41.3	51.703	436	436	0	167.6	5.5	10.1	19.5	22.9	30.3	32.6	1.482e+09	25.8136	27.0985	27.1675	27.9631	28.696
PF3D7_0716800.1-p1 | transcript=PF3D7_0716800.1 | gene=PF3D7_0716800 | organism=Plasmodium_falciparum_3D7 | gene_product=eukaryotic translation initiation factor 3 subunit I, putative | transcript_product=eukaryotic translation initiation factor 3 subunit		PF3D7_0716800.1-p1	16	16	16	PF3D7_0716800	eukaryotic translation initiation factor 3 subunit	1	16	16	16	5	5	4	10	13	10	5	5	4	10	13	10	5	5	4	10	13	10	60.6	60.6	60.6	37.284	327	327	0	57.151	19.9	19.3	14.7	41.3	53.5	37	1393300000	27.4506	26.5963	25.735	28.7309	28.47
PF3D7_1132200.1-p1 | transcript=PF3D7_1132200.1 | gene=PF3D7_1132200 | organism=Plasmodium_falciparum_3D7 | gene_product=T-complex protein 1 subunit alpha | transcript_product=T-complex protein 1 subunit alpha | location=Pf3D7_11_v3:1248310-1250232(-) | pr	Pf3D7_11_v3:1248310-1250232(-)	PF3D7_1132200.1-p1	16	16	16	PF3D7_1132200	T-complex protein 1 subunit alpha	1	16	16	16	5	4	2	15	13	14	5	4	2	15	13	14	5	4	2	15	13	14	35.8	35.8	35.8	60.26	544	544	0	49.299	11.6	9.4	4.4	33.6	30.3	31.8	1372600000	26.6942	25.9873	24.4364	28.9109	28.0843
PF3D7_1368400.1-p1 | transcript=PF3D7_1368400.1 | gene=PF3D7_1368400 | organism=Plasmodium_falciparum_3D7 | gene_product=ribosomal protein L1, putative | transcript_product=ribosomal protein L1, putative | location=Pf3D7_13_v3:2719490-2721420(-) | protein_	Pf3D7_13_v3:2719490-2721420(-)	PF3D7_1368400.1-p1	16	16	16	PF3D7_1368400	ribosomal protein L1, putative	1	16	16	16	0	4	4	8	11	13	0	4	4	8	11	13	0	4	4	8	11	13	50.3	50.3	50.3	38.264	320	320	0	52.236	0	9.1	10.6	27.8	37.2	42.8	1240700000	0	26.4484	25.2563	27.6446	28.5112
PF3D7_0507500.1-p1 | transcript=PF3D7_0507500.1 | gene=PF3D7_0507500 | organism=Plasmodium_falciparum_3D7 | gene_product=subtilisin-like protease 1 | transcript_product=subtilisin-like protease 1 | location=Pf3D7_05_v3:307490-309556(-) | protein_length=688	Pf3D7_05_v3:307490-309556(-)	PF3D7_0507500.1-p1	16	16	16	PF3D7_0507500	subtilisin-like protease 1	1	16	16	16	11	6	10	3	9	1	11	6	10	3	9	1	11	6	10	3	9	1	25.4	25.4	25.4	77.646	688	688	0	87.409	16.7	11.9	17.4	3.6	13.5	1.2	1182900000	28.4742	27.837	28.4143	26.2655	26.8231
PF3D7_1014700.1-p1 | transcript=PF3D7_1014700.1 | gene=PF3D7_1014700 | organism=Plasmodium_falciparum_3D7 | gene_product=prohibitin 2 | transcript_product=prohibitin 2 | location=Pf3D7_10_v3:595308-596222(+) | protein_length=304 | sequence_SO=chromosome |	Pf3D7_10_v3:595308-596222(+)	PF3D7_1014700.1-p1	16	16	16	PF3D7_1014700	prohibitin 2	1	16	16	16	10	8	6	3	4	4	10	8	6	3	4	4	10	8	6	3	4	4	47.4	47.4	47.4	34.793	304	304	0	16.099	29.9	22	18.4	11.2	13.8	15.5	993610000	28.5991	27.8455	27.2069	26.0514	25.6678
PF3D7_1345700.1-p1 | transcript=PF3D7_1345700.1 | gene=PF3D7_1345700 | organism=Plasmodium_falciparum_3D7 | gene_product=isocitrate dehydrogenase [NADP], mitochondrial | transcript_product=isocitrate dehydrogenase [NADP], mitochondrial | location=Pf3D7_13_	Pf3D7_13_	PF3D7_1345700.1-p1	16	16	16	PF3D7_1345700	isocitrate dehydrogenase [NADP], mitochondrial	1	16	16	16	13	10	12	3	2	0	13	10	12	3	2	0	13	10	12	3	2	0	40.2	40.2	40.2	53.593	468	468	0	39.048	32.7	26.7	29.5	6.6	5.1	0	906500000	28.4018	27.904	27.8402	25.3346	24.1096
PF3D7_0936800.1-p1 | transcript=PF3D7_0936800.1 | gene=PF3D7_0936800 | organism=Plasmodium_falciparum_3D7 | gene_product=Plasmodium exported protein (PHISTc), unknown function | transcript_product=Plasmodium exported protein (PHISTc), unknown function | lo		PF3D7_0936800.1-p1	16	16	16	PF3D7_0936800	Plasmodium exported protein (PHISTc), unknown function	1	16	16	16	0	0	0	13	10	10	0	0	0	13	10	10	0	0	0	13	10	10	39.2	39.2	39.2	45.5	383	383	0	34.296	0	0	0	33.2	25.3	27.2	846000000	0	0	0	28.6899	27.6195
PF3D7_0320300.1-p1 | transcript=PF3D7_0320300.1 | gene=PF3D7_0320300 | organism=Plasmodium_falciparum_3D7 | gene_product=T-complex protein 1 subunit epsilon | transcript_product=T-complex protein 1 subunit epsilon | location=Pf3D7_03_v3:845713-847320(+) |	Pf3D7_03_v3:845713-847320(+)	PF3D7_0320300.1-p1	16	16	16	PF3D7_0320300	T-complex protein 1 subunit epsilon	1	16	16	16	3	4	1	12	8	13	3	4	1	12	8	13	3	4	1	12	8	13	32.5	32.5	32.5	59.175	535	535	0	33.832	6.2	7.7	2.2	23.7	13.8	27.5	764010000	25.3661	25.6539	23.4506	27.9374	27.1943
PF3D7_1306400.1-p1 | transcript=PF3D7_1306400.1 | gene=PF3D7_1306400 | organism=Plasmodium_falciparum_3D7 | gene_product=26S protease regulatory subunit 10B, putative | transcript_product=26S protease regulatory subunit 10B, putative | location=Pf3D7_13_v3	Pf3D7_13_v3	PF3D7_1306400.1-p1	17	16	16	PF3D7_1306400	26S protease regulatory subunit 10B, putative	1	17	16	16	12	6	3	10	7	8	11	5	2	9	6	7	11	5	2	9	6	7	51.7	48.6	48.6	44.677	393	393	0	39.107	38.2	19.6	7.9	32.3	23.9	29.8	696870000	27.6484	26.0135	24.3203	27.424	26.3577
PF3D7_0510500.1-p1 | transcript=PF3D7_0510500.1 | gene=PF3D7_0510500 | organism=Plasmodium_falciparum_3D7 | gene_product=topoisomerase I | transcript_product=topoisomerase I | location=Pf3D7_05_v3:445983-448502(-) | protein_length=839 | sequence_SO=chromos	Pf3D7_05_v3:445983-448502(-)	PF3D7_0510500.1-p1	16	16	16	PF3D7_0510500	topoisomerase I	1	16	16	16	7	12	7	1	0	1	7	12	7	1	0	1	7	12	7	1	0	1	22.9	22.9	22.9	98.108	839	839	0	29.783	9.7	16.2	8.3	1.5	0	1.5	444100000	26.7732	27.5538	26.8573	22.4247	0
PF3D7_1241800.1-p1 | transcript=PF3D7_1241800.1 | gene=PF3D7_1241800 | organism=Plasmodium_falciparum_3D7 | gene_product=ATP-dependent RNA helicase DBP9, putative | transcript_product=ATP-dependent RNA helicase DBP9, putative | location=Pf3D7_12_v3:1780012	Pf3D7_12_v3:1780012	PF3D7_1241800.1-p1	16	16	16	PF3D7_1241800	ATP-dependent RNA helicase DBP9, putative	1	16	16	16	0	0	0	9	11	8	0	0	0	9	11	8	0	0	0	9	11	8	19	19	19	103.11	878	878	0	21.01	0	0	0	11.4	14.6	11	308910000	0	0	0	26.1109	27.3916
PF3D7_0624600.1-p1 | transcript=PF3D7_0624600.1 | gene=PF3D7_0624600 | organism=Plasmodium_falciparum_3D7 | gene_product=ISWI chromatin-remodeling complex ATPase | transcript_product=ISWI chromatin-remodeling complex ATPase | location=Pf3D7_06_v3:999524-10	Pf3D7_06_v3:999524-10	PF3D7_0624600.1-p1	16	16	16	PF3D7_0624600	ISWI chromatin-remodeling complex ATPase	1	16	16	16	13	3	1	2	5	4	13	3	1	2	5	4	13	3	1	2	5	4	7	7	7	315.62	2719	2719	0	45.023	5.9	1.3	0.5	0.8	1.9	1.5	262010000	27.3921	24.2809	21.7517	22.2241	25.1497
PF3D7_0516200.1-p1 | transcript=PF3D7_0516200.1 | gene=PF3D7_0516200 | organism=Plasmodium_falciparum_3D7 | gene_product=40S ribosomal protein S11 | transcript_product=40S ribosomal protein S11 | location=Pf3D7_05_v3:675809-676614(-) | protein_length=151 |	Pf3D7_05_v3:675809-676614(-)	PF3D7_0516200.1-p1	15	15	15	PF3D7_0516200	40S ribosomal protein S11	1	15	15	15	13	13	13	15	15	15	13	13	13	15	15	15	13	13	13	15	15	15	59.6	59.6	59.6	16.076	151	151	0	323.31	54.3	54.3	55.6	59.6	59.6	59.6	151090000000	33.9841	33.9922	33.9198	34.7852	35.0177
PF3D7_0519700.1-p1 | transcript=PF3D7_0519700.1 | gene=PF3D7_0519700 | organism=Plasmodium_falciparum_3D7 | gene_product=FoP domain-containing protein, putative | transcript_product=FoP domain-containing protein, putative | location=Pf3D7_05_v3:817066-8191	Pf3D7_05_v3:817066-8191	PF3D7_0519700.1-p1	15	15	15	PF3D7_0519700	FoP domain-containing protein, putative	1	15	15	15	13	12	14	13	14	15	13	12	14	13	14	15	13	12	14	13	14	15	53.6	53.6	53.6	22.734	192	192	0	220.37	49.5	46.9	53.6	48.4	53.6	53.6	46469000000	32.1143	32.0698	32.214	32.8967	33.165
PF3D7_1012300.1-p1 | transcript=PF3D7_1012300.1 | gene=PF3D7_1012300 | organism=Plasmodium_falciparum_3D7 | gene_product=cytochrome b-c1 complex subunit 7, putative | transcript_product=cytochrome b-c1 complex subunit 7, putative | location=Pf3D7_10_v3:472	Pf3D7_10_v3:472	PF3D7_1012300.1-p1	15	15	15	PF3D7_1012300	cytochrome b-c1 complex subunit 7, putative	1	15	15	15	10	15	10	0	0	0	10	15	10	0	0	0	10	15	10	0	0	0	80.7	80.7	80.7	23.019	192	192	0	197.82	66.1	80.7	66.1	0	0	0	12421000000	31.8778	32.2318	31.6761	0	0
PF3D7_1341200.1-p1 | transcript=PF3D7_1341200.1 | gene=PF3D7_1341200 | organism=Plasmodium_falciparum_3D7 | gene_product=60S ribosomal protein L18, putative | transcript_product=60S ribosomal protein L18, putative | location=Pf3D7_13_v3:1633860-1634530(-)	Pf3D7_13_v3:1633860-1634530(-)	PF3D7_1341200.1-p1	15	15	15	PF3D7_1341200	60S ribosomal protein L18, putative	1	15	15	15	8	8	10	10	8	11	8	8	10	10	8	11	8	8	10	10	8	11	62.5	62.5	62.5	21.746	184	184	0	110.85	42.4	40.2	47.3	45.7	37.5	45.7	6.163e+09	29.2839	29.8049	29.9964	30.4223	29.6991
PF3D7_1216300.1-p1 | transcript=PF3D7_1216300.1 | gene=PF3D7_1216300 | organism=Plasmodium_falciparum_3D7 | gene_product=signal recognition particle subunit SRP19 | transcript_product=signal recognition particle subunit SRP19 | location=Pf3D7_12_v3:651398-	Pf3D7_12_v3:651398-	PF3D7_1216300.1-p1	15	15	15	PF3D7_1216300	signal recognition particle subunit SRP19	1	15	15	15	8	9	14	8	10	7	8	9	14	8	10	7	8	9	14	8	10	7	73	73	73	18.025	152	152	0	124.6	67.1	67.8	68.4	63.8	69.1	62.5	4915700000	28.8937	29.905	30.879	28.4585	29.3988
PF3D7_1033200.1-p1 | transcript=PF3D7_1033200.1 | gene=PF3D7_1033200 | organism=Plasmodium_falciparum_3D7 | gene_product=early transcribed membrane protein 10.2 | transcript_product=early transcribed membrane protein 10.2 | location=Pf3D7_10_v3:1335222-133	Pf3D7_10_v3:1335222-133	PF3D7_1033200.1-p1	15	15	15	PF3D7_1033200	early transcribed membrane protein 10.2	1	15	15	15	9	12	11	9	10	11	9	12	11	9	10	11	9	12	11	9	10	11	41.4	41.4	41.4	38.925	355	355	0	112.98	25.6	36.9	30.7	26.2	36.1	38.9	3.8506e+09	28.994	29.4788	29.8346	28.9097	29.1969
PF3D7_1441200.1-p1 | transcript=PF3D7_1441200.1 | gene=PF3D7_1441200 | organism=Plasmodium_falciparum_3D7 | gene_product=60S ribosomal protein L1, putative | transcript_product=60S ribosomal protein L1, putative | location=Pf3D7_14_v3:1678662-1679486(+) |	Pf3D7_14_v3:1678662-1679486(+)	PF3D7_1441200.1-p1	15	15	15	PF3D7_1441200	60S ribosomal protein L1, putative	1	15	15	15	8	7	9	8	11	9	8	7	9	8	11	9	8	7	9	8	11	9	49.3	49.3	49.3	24.805	217	217	0	93.72	41.5	40.1	40.6	41.9	49.3	36.4	3.5608e+09	28.6171	28.4722	29.011	29.3238	29.55
PF3D7_1410600.1-p1 | transcript=PF3D7_1410600.1 | gene=PF3D7_1410600 | organism=Plasmodium_falciparum_3D7 | gene_product=eukaryotic translation initiation factor 2 subunit gamma, putative | transcript_product=eukaryotic translation initiation factor 2 subu		PF3D7_1410600.1-p1	15	15	15	PF3D7_1410600	eukaryotic translation initiation factor 2 subu	1	15	15	15	11	11	9	11	8	9	11	11	9	11	8	9	11	11	9	11	8	9	40.2	40.2	40.2	51.244	465	465	0	112.3	33.1	31.2	26	32.9	20.4	27.7	3.415e+09	29.8621	29.0845	28.6679	29.0108	28.8868
PF3D7_1016300.1-p1 | transcript=PF3D7_1016300.1 | gene=PF3D7_1016300 | organism=Plasmodium_falciparum_3D7 | gene_product=GBP130 protein | transcript_product=GBP130 protein | location=Pf3D7_10_v3:650898-653567(-) | protein_length=824 | sequence_SO=chromosom	Pf3D7_10_v3:650898-653567(-)	PF3D7_1016300.1-p1;PF3D7_0937000.1-p1	15;1	15;1	15;1	PF3D7_1016300	GBP130 protein	2	15	15	15	11	15	11	9	9	4	11	15	11	9	9	4	11	15	11	9	9	4	66.3	66.3	66.3	95.843	824	824;357	0	168.56	57.5	66.3	60.2	45.5	57.5	39.4	2505100000	29.0532	28.8811	29.1113	28.2715	28.2433
PF3D7_1136500.1-p1 | transcript=PF3D7_1136500.1 | gene=PF3D7_1136500 | organism=Plasmodium_falciparum_3D7 | gene_product=casein kinase 1 | transcript_product=casein kinase 1 | location=Pf3D7_11_v3:1433141-1435170(-) | protein_length=323 | sequence_SO=chrom	Pf3D7_11_v3:1433141-1435170(-)	PF3D7_1136500.1-p1;PF3D7_1136500.2-p1	15;15	15;15	15;15	PF3D7_1136500	casein kinase 1	2	15	15	15	7	6	5	11	9	11	7	6	5	11	9	11	7	6	5	11	9	11	42.1	42.1	42.1	37.63	323	323;324	0	104.29	23.8	19.5	13.9	30.3	31.3	32.5	1.6523e+09	28.4511	27.4969	26.4499	28.3628	28.2856
PF3D7_1108500.1-p1 | transcript=PF3D7_1108500.1 | gene=PF3D7_1108500 | organism=Plasmodium_falciparum_3D7 | gene_product=succinate--CoA ligase [ADP-forming] subunit alpha, putative | transcript_product=succinate--CoA ligase [ADP-forming] subunit alpha, put		PF3D7_1108500.1-p1	15	15	15	PF3D7_1108500	succinate--CoA ligase [ADP-forming] subunit alpha, put	1	15	15	15	8	12	13	2	2	3	8	12	13	2	2	3	8	12	13	2	2	3	55	55	55	35.396	327	327	0	34.521	35.2	48.6	46.2	7.6	9.2	13.5	1.5501e+09	28.6534	29.012	28.9599	24.1435	23.1643
PF3D7_0722400.1-p1 | transcript=PF3D7_0722400.1 | gene=PF3D7_0722400 | organism=Plasmodium_falciparum_3D7 | gene_product=Obg-like ATPase 1, putative | transcript_product=Obg-like ATPase 1, putative | location=Pf3D7_07_v3:954784-956343(+) | protein_length=3	Pf3D7_07_v3:954784-956343(+)	PF3D7_0722400.1-p1	15	15	15	PF3D7_0722400	Obg-like ATPase 1, putative	1	15	15	15	12	7	3	11	12	10	12	7	3	11	12	10	12	7	3	11	12	10	50.1	50.1	50.1	45.163	393	393	0	35.621	41	26.2	8.7	38.2	43	34.6	1447300000	29.0117	27.0075	25.8971	28.2272	27.9243
PF3D7_1334500.1-p1 | transcript=PF3D7_1334500.1 | gene=PF3D7_1334500 | organism=Plasmodium_falciparum_3D7 | gene_product=MSP7-like protein | transcript_product=MSP7-like protein | location=Pf3D7_13_v3:1405731-1407512(-) | protein_length=593 | sequence_SO=c	Pf3D7_13_v3:1405731-1407512(-)	PF3D7_1334500.1-p1	15	15	15	PF3D7_1334500	MSP7-like protein	1	15	15	15	4	5	7	10	5	6	4	5	7	10	5	6	4	5	7	10	5	6	22.4	22.4	22.4	70.66	593	593	0	115.23	6.2	7.9	9.9	20.1	8.1	9.1	1278000000	25.6423	26.7352	27.7685	28.4872	27.9955
PF3D7_0812400.1-p1 | transcript=PF3D7_0812400.1 | gene=PF3D7_0812400 | organism=Plasmodium_falciparum_3D7 | gene_product=karyopherin alpha | transcript_product=karyopherin alpha | location=Pf3D7_08_v3:621805-623442(-) | protein_length=545 | sequence_SO=chr	Pf3D7_08_v3:621805-623442(-)	PF3D7_0812400.1-p1	15	15	15	PF3D7_0812400	karyopherin alpha	1	15	15	15	6	7	3	10	9	11	6	7	3	10	9	11	6	7	3	10	9	11	27.2	27.2	27.2	61.158	545	545	0	33.524	14.3	16.1	5	16	18.7	21.7	1271400000	27.5484	27.4545	25.3063	28.3392	27.7774
PF3D7_1225500.1-p1 | transcript=PF3D7_1225500.1 | gene=PF3D7_1225500 | organism=Plasmodium_falciparum_3D7 | gene_product=small subunit rRNA processing factor, putative | transcript_product=small subunit rRNA processing factor, putative | location=Pf3D7_12_	Pf3D7_12_	PF3D7_1225500.1-p1	15	15	15	PF3D7_1225500	small subunit rRNA processing factor, putative	1	15	15	15	5	8	9	7	11	11	5	8	9	7	11	11	5	8	9	7	11	11	34.1	34.1	34.1	52.53	443	443	0	62.536	16.7	23.3	25.3	17.4	26.4	24.4	1264100000	26.8443	27.3712	27.6145	27.6507	28.1578
PF3D7_0528200.1-p1 | transcript=PF3D7_0528200.1 | gene=PF3D7_0528200 | organism=Plasmodium_falciparum_3D7 | gene_product=eukaryotic translation initiation factor 3 subunit E, putative | transcript_product=eukaryotic translation initiation factor 3 subunit		PF3D7_0528200.1-p1	15	15	15	PF3D7_0528200	eukaryotic translation initiation factor 3 subunit	1	15	15	15	7	8	8	12	11	7	7	8	8	12	11	7	7	8	8	12	11	7	28.8	28.8	28.8	61.418	517	517	0	50.581	12.2	17	17.2	22.1	21.9	13.5	1257000000	27.4402	26.7927	26.5672	28.4633	28.1817
PF3D7_1428300.1-p1 | transcript=PF3D7_1428300.1 | gene=PF3D7_1428300 | organism=Plasmodium_falciparum_3D7 | gene_product=proliferation-associated protein 2g4, putative | transcript_product=proliferation-associated protein 2g4, putative | location=Pf3D7_14_	Pf3D7_14_	PF3D7_1428300.1-p1	15	15	15	PF3D7_1428300	proliferation-associated protein 2g4, putative	1	15	15	15	4	4	6	11	10	8	4	4	6	11	10	8	4	4	6	11	10	8	37.1	37.1	37.1	42.641	377	377	0	22.315	11.4	11.1	16.2	26.8	27.9	21	990180000	25.8957	26.2485	26.9342	27.976	28.151
PF3D7_0211800.1-p1 | transcript=PF3D7_0211800.1 | gene=PF3D7_0211800 | organism=Plasmodium_falciparum_3D7 | gene_product=asparagine--tRNA ligase | transcript_product=asparagine--tRNA ligase | location=Pf3D7_02_v3:475242-477074(+) | protein_length=610 | seq	Pf3D7_02_v3:475242-477074(+)	PF3D7_0211800.1-p1	15	15	15	PF3D7_0211800	asparagine--tRNA ligase	1	15	15	15	4	5	4	10	10	13	4	5	4	10	10	13	4	5	4	10	10	13	28.7	28.7	28.7	70.497	610	610	0	58.976	9.3	9.7	8.4	18.9	17.2	25.9	925510000	26.0976	26.6037	26.619	28.0256	27.0998
PF3D7_0621300.1-p1 | transcript=PF3D7_0621300.1 | gene=PF3D7_0621300 | organism=Plasmodium_falciparum_3D7 | gene_product=mRNA-binding protein PUF3 | transcript_product=mRNA-binding protein PUF3 | location=Pf3D7_06_v3:873809-876190(+) | protein_length=793 |	Pf3D7_06_v3:873809-876190(+)	PF3D7_0621300.1-p1	15	15	15	PF3D7_0621300	mRNA-binding protein PUF3	1	15	15	15	5	8	13	3	5	3	5	8	13	3	5	3	5	8	13	3	5	3	17.7	17.7	17.7	94.283	793	793	0	97.111	6.3	11	15.8	4.2	8.2	3.8	861340000	26.3363	27.901	28.564	25.3211	25.8297
PF3D7_1233000.1-p1 | transcript=PF3D7_1233000.1 | gene=PF3D7_1233000 | organism=Plasmodium_falciparum_3D7 | gene_product=elongation factor G | transcript_product=elongation factor G | location=Pf3D7_12_v3:1355317-1357728(-) | protein_length=803 | sequence_	Pf3D7_12_v3:1355317-1357728(-)	PF3D7_1233000.1-p1	15	15	15	PF3D7_1233000	elongation factor G	1	15	15	15	9	13	11	0	0	0	9	13	11	0	0	0	9	13	11	0	0	0	18.3	18.3	18.3	92.347	803	803	0	33.284	11.6	17.1	14.4	0	0	0	699790000	27.8168	28.0495	27.4672	0	0
PF3D7_1434300.1-p1 | transcript=PF3D7_1434300.1 | gene=PF3D7_1434300 | organism=Plasmodium_falciparum_3D7 | gene_product=Hsp70/Hsp90 organizing protein | transcript_product=Hsp70/Hsp90 organizing protein | location=Pf3D7_14_v3:1372903-1374597(+) | protein_	Pf3D7_14_v3:1372903-1374597(+)	PF3D7_1434300.1-p1	15	15	15	PF3D7_1434300	Hsp70/Hsp90 organizing protein	1	15	15	15	6	0	0	12	8	6	6	0	0	12	8	6	6	0	0	12	8	6	28	28	28	66.056	564	564	0	29.072	11.9	0	0	23.6	12.4	11	623560000	26.8624	0	0	28.1362	26.6688
PF3D7_0214000.1-p1 | transcript=PF3D7_0214000.1 | gene=PF3D7_0214000 | organism=Plasmodium_falciparum_3D7 | gene_product=T-complex protein 1 subunit theta | transcript_product=T-complex protein 1 subunit theta | location=Pf3D7_02_v3:566121-567894(+) | prot	Pf3D7_02_v3:566121-567894(+)	PF3D7_0214000.1-p1	15	15	15	PF3D7_0214000	T-complex protein 1 subunit theta	1	15	15	15	3	1	0	10	9	6	3	1	0	10	9	6	3	1	0	10	9	6	33	33	33	60.958	542	542	0	23.781	7.2	2	0	22.9	19.2	12.7	483440000	24.9463	23.1691	0	27.5234	27.0718
PF3D7_0308200.1-p1 | transcript=PF3D7_0308200.1 | gene=PF3D7_0308200 | organism=Plasmodium_falciparum_3D7 | gene_product=T-complex protein 1 subunit eta | transcript_product=T-complex protein 1 subunit eta | location=Pf3D7_03_v3:362342-364233(-) | protein_	Pf3D7_03_v3:362342-364233(-)	PF3D7_0308200.1-p1	15	15	15	PF3D7_0308200	T-complex protein 1 subunit eta	1	15	15	15	4	2	1	12	4	6	4	2	1	12	4	6	4	2	1	12	4	6	34.3	34.3	34.3	59.577	539	539	0	43.862	11.7	6.1	2.2	27.3	9.3	16.9	393300000	25.9281	24.443	23.3754	26.9861	26.2543
PF3D7_1466300.1-p1 | transcript=PF3D7_1466300.1 | gene=PF3D7_1466300 | organism=Plasmodium_falciparum_3D7 | gene_product=26S proteasome regulatory subunit RPN2, putative | transcript_product=26S proteasome regulatory subunit RPN2, putative | location=Pf3D7	Pf3D7	PF3D7_1466300.1-p1	15	15	15	PF3D7_1466300	26S proteasome regulatory subunit RPN2, putative	1	15	15	15	9	2	1	8	5	5	9	2	1	8	5	5	9	2	1	8	5	5	14.7	14.7	14.7	132.77	1172	1172	0	20.676	9.1	2	0.8	9.1	5.5	4.8	383410000	27.3406	24.4901	22.0749	26.6335	25.1102
PF3D7_1454400.1-p1 | transcript=PF3D7_1454400.1 | gene=PF3D7_1454400 | organism=Plasmodium_falciparum_3D7 | gene_product=aminopeptidase P | transcript_product=aminopeptidase P | location=Pf3D7_14_v3:2234143-2236476(+) | protein_length=777 | sequence_SO=chr	Pf3D7_14_v3:2234143-2236476(+)	PF3D7_1454400.1-p1	15	15	15	PF3D7_1454400	aminopeptidase P	1	15	15	15	4	2	0	15	4	1	4	2	0	15	4	1	4	2	0	15	4	1	21.8	21.8	21.8	90.129	777	777	0	23.694	5.9	2.6	0	21.8	5.5	1.3	339960000	25.5208	24.2194	0	27.7007	25.3356
PF3D7_0517400.1-p1 | transcript=PF3D7_0517400.1 | gene=PF3D7_0517400 | organism=Plasmodium_falciparum_3D7 | gene_product=FACT complex subunit SPT16, putative | transcript_product=FACT complex subunit SPT16, putative | location=Pf3D7_05_v3:731407-735162(+)	Pf3D7_05_v3:731407-735162(+)	PF3D7_0517400.1-p1	15	15	15	PF3D7_0517400	FACT complex subunit SPT16, putative	1	15	15	15	12	1	0	3	2	5	12	1	0	3	2	5	12	1	0	3	2	5	17	17	17	132.68	1141	1141	0	36.049	14.3	1.1	0	3.2	2.1	5.4	294440000	27.5074	22.6783	0	24.2575	22.956
PF3D7_0903900.1-p1 | transcript=PF3D7_0903900.1 | gene=PF3D7_0903900 | organism=Plasmodium_falciparum_3D7 | gene_product=60S ribosomal protein L32 | transcript_product=60S ribosomal protein L32 | location=Pf3D7_09_v3:185821-186383(+) | protein_length=131 |	Pf3D7_09_v3:185821-186383(+)	PF3D7_0903900.1-p1	14	14	14	PF3D7_0903900	60S ribosomal protein L32	1	14	14	14	10	11	12	11	12	14	10	11	12	11	12	14	10	11	12	11	12	14	51.1	51.1	51.1	15.526	131	131	0	117.47	48.1	49.6	51.1	48.9	49.6	51.1	62799000000	33.0258	33.2329	33.1506	33.3201	33.3683
PF3D7_1309100.1-p1 | transcript=PF3D7_1309100.1 | gene=PF3D7_1309100 | organism=Plasmodium_falciparum_3D7 | gene_product=60S ribosomal protein L24, putative | transcript_product=60S ribosomal protein L24, putative | location=Pf3D7_13_v3:418820-420121(+) |	Pf3D7_13_v3:418820-420121(+)	PF3D7_1309100.1-p1	14	14	14	PF3D7_1309100	60S ribosomal protein L24, putative	1	14	14	14	7	9	10	8	8	9	7	9	10	8	8	9	7	9	10	8	8	9	48.1	48.1	48.1	19.245	162	162	0	170.78	30.2	34	40.7	30.9	28.4	40.7	19514000000	30.8479	31.4921	31.5745	31.6508	31.801
PF3D7_0316800.1-p1 | transcript=PF3D7_0316800.1 | gene=PF3D7_0316800 | organism=Plasmodium_falciparum_3D7 | gene_product=40S ribosomal protein S15A, putative | transcript_product=40S ribosomal protein S15A, putative | location=Pf3D7_03_v3:677842-678474(+)	Pf3D7_03_v3:677842-678474(+)	PF3D7_0316800.1-p1	14	14	14	PF3D7_0316800	40S ribosomal protein S15A, putative	1	14	14	14	11	9	11	12	13	14	11	9	11	12	13	14	11	9	11	12	13	14	76.2	76.2	76.2	14.873	130	130	0	100.86	61.5	54.6	70	61.5	67.7	76.2	15422000000	29.7341	30.0985	30.2031	31.4294	32.2732
PF3D7_1351400.1-p1 | transcript=PF3D7_1351400.1 | gene=PF3D7_1351400 | organism=Plasmodium_falciparum_3D7 | gene_product=60S ribosomal protein L17, putative | transcript_product=60S ribosomal protein L17, putative | location=Pf3D7_13_v3:2052108-2053384(+)	Pf3D7_13_v3:2052108-2053384(+)	PF3D7_1351400.1-p1	14	14	14	PF3D7_1351400	60S ribosomal protein L17, putative	1	14	14	14	9	9	10	10	12	12	9	9	10	10	12	12	9	9	10	10	12	12	46.8	46.8	46.8	23.414	203	203	0	118.64	36.9	39.9	43.3	41.9	43.3	42.4	13863000000	30.8534	31.2011	31.6774	30.8382	30.9792
PF3D7_1471100.1-p1 | transcript=PF3D7_1471100.1 | gene=PF3D7_1471100 | organism=Plasmodium_falciparum_3D7 | gene_product=exported protein 2 | transcript_product=exported protein 2 | location=Pf3D7_14_v3:2905163-2906565(-) | protein_length=287 | sequence_SO	Pf3D7_14_v3:2905163-2906565(-)	PF3D7_1471100.1-p1	14	14	14	PF3D7_1471100	exported protein 2	1	14	14	14	4	4	5	12	10	11	4	4	5	12	10	11	4	4	5	12	10	11	33.8	33.8	33.8	33.411	287	287	0	75.447	13.2	16.7	16.7	30	25.4	27.5	11837000000	29.2182	29.7625	29.3098	31.8521	31.4434
PF3D7_1341300.1-p1 | transcript=PF3D7_1341300.1 | gene=PF3D7_1341300 | organism=Plasmodium_falciparum_3D7 | gene_product=60S ribosomal protein L18-2, putative | transcript_product=60S ribosomal protein L18-2, putative | location=Pf3D7_13_v3:1636556-1637833	Pf3D7_13_v3:1636556-1637833	PF3D7_1341300.1-p1	14	14	14	PF3D7_1341300	60S ribosomal protein L18-2, putative	1	14	14	14	8	9	12	9	12	13	8	9	12	9	12	13	8	9	12	9	12	13	43.9	43.9	43.9	21.453	187	187	0	179.65	31	34.2	40.1	34.2	39	41.7	8.547e+09	30.089	30.3012	30.6784	30.1057	30.1283
PF3D7_1426100.1-p1 | transcript=PF3D7_1426100.1 | gene=PF3D7_1426100 | organism=Plasmodium_falciparum_3D7 | gene_product=transcription factor BTF3, putative | transcript_product=transcription factor BTF3, putative | location=Pf3D7_14_v3:1018745-1019260(-)	Pf3D7_14_v3:1018745-1019260(-)	PF3D7_1426100.1-p1	14	14	14	PF3D7_1426100	transcription factor BTF3, putative	1	14	14	14	7	5	9	9	9	8	7	5	9	9	9	8	7	5	9	9	9	8	66.1	66.1	66.1	19.393	171	171	0	143.75	35.7	34.5	40.4	57.9	50.3	38	4.263e+09	28.2154	28.1995	29.4627	29.6369	30.2702
PF3D7_1028300.1-p1 | transcript=PF3D7_1028300.1 | gene=PF3D7_1028300 | organism=Plasmodium_falciparum_3D7 | gene_product=rRNA-processing protein EBP2, putative | transcript_product=rRNA-processing protein EBP2, putative | location=Pf3D7_10_v3:1168010-11689	Pf3D7_10_v3:1168010-11689	PF3D7_1028300.1-p1	14	14	14	PF3D7_1028300	rRNA-processing protein EBP2, putative	1	14	14	14	6	12	14	7	7	8	6	12	14	7	7	8	6	12	14	7	7	8	34.6	34.6	34.6	37.727	315	315	0	75.497	21.3	29.5	34.6	25.7	27.6	28.9	1.9527e+09	27.1582	29.0673	29.1964	27.3242	27.3546
PF3D7_1012900.1-p1 | transcript=PF3D7_1012900.1 | gene=PF3D7_1012900 | organism=Plasmodium_falciparum_3D7 | gene_product=autophagy-related protein 18 | transcript_product=autophagy-related protein 18 | location=Pf3D7_10_v3:496331-497573(-) | protein_length	Pf3D7_10_v3:496331-497573(-)	PF3D7_1012900.1-p1	14	14	14	PF3D7_1012900	autophagy-related protein 18	1	14	14	14	7	9	11	8	7	11	7	9	11	8	7	11	7	9	11	8	7	11	45.8	45.8	45.8	43.519	380	380	0	89.772	30.5	27.6	35	27.4	21.3	37.9	1.9187e+09	27.4004	28.659	28.6326	28.2725	27.6313
PF3D7_0807900.1-p1 | transcript=PF3D7_0807900.1 | gene=PF3D7_0807900 | organism=Plasmodium_falciparum_3D7 | gene_product=tyrosine--tRNA ligase | transcript_product=tyrosine--tRNA ligase | location=Pf3D7_08_v3:402595-404141(+) | protein_length=373 | sequenc	Pf3D7_08_v3:402595-404141(+)	PF3D7_0807900.1-p1	14	14	14	PF3D7_0807900	tyrosine--tRNA ligase	1	14	14	14	6	7	5	11	8	8	6	7	5	11	8	8	6	7	5	11	8	8	35.9	35.9	35.9	43.453	373	373	0	50.656	18	21.7	18.2	29.5	24.4	30.3	1.8918e+09	28.3925	27.4701	26.7064	28.8477	28.562
PF3D7_0823200.1-p1 | transcript=PF3D7_0823200.1 | gene=PF3D7_0823200 | organism=Plasmodium_falciparum_3D7 | gene_product=RNA-binding protein | transcript_product=RNA-binding protein | location=Pf3D7_08_v3:1022629-1023846(-) | protein_length=286 | sequence_	Pf3D7_08_v3:1022629-1023846(-)	PF3D7_0823200.1-p1	14	14	14	PF3D7_0823200	RNA-binding protein	1	14	14	14	9	6	6	14	12	11	9	6	6	14	12	11	9	6	6	14	12	11	49.7	49.7	49.7	32.441	286	286	0	62.276	37.1	29	29	49.7	49	42.3	1.8732e+09	27.7417	27.3253	26.9328	28.6399	28.7809
PF3D7_0921800.1-p1 | transcript=PF3D7_0921800.1 | gene=PF3D7_0921800 | organism=Plasmodium_falciparum_3D7 | gene_product=ribosome production factor 1, putative | transcript_product=ribosome production factor 1, putative | location=Pf3D7_09_v3:886065-887389	Pf3D7_09_v3:886065-887389	PF3D7_0921800.1-p1	14	14	14	PF3D7_0921800	ribosome production factor 1, putative	1	14	14	14	3	5	8	10	8	11	3	5	8	10	8	11	3	5	8	10	8	11	46.3	46.3	46.3	39.169	328	328	0	59.365	11.9	14.3	25.3	30.2	25	37.5	1.5131e+09	25.154	27.5783	27.7846	28.4204	28.3047
PF3D7_1412800.1-p1 | transcript=PF3D7_1412800.1 | gene=PF3D7_1412800 | organism=Plasmodium_falciparum_3D7 | gene_product=glycylpeptide N-tetradecanoyltransferase | transcript_product=glycylpeptide N-tetradecanoyltransferase | location=Pf3D7_14_v3:516574-51	Pf3D7_14_v3:516574-51	PF3D7_1412800.1-p1	14	14	14	PF3D7_1412800	glycylpeptide N-tetradecanoyltransferase	1	14	14	14	7	7	9	6	11	8	7	7	9	6	11	8	7	7	9	6	11	8	37.3	37.3	37.3	47.97	410	410	0	27.609	21.7	22	25.9	17.6	27.3	22.9	1377200000	27.4634	27.7183	28.076	27.1205	28.2793
PF3D7_0810200.1-p1 | transcript=PF3D7_0810200.1 | gene=PF3D7_0810200 | organism=Plasmodium_falciparum_3D7 | gene_product=ABC1 family, putative | transcript_product=ABC1 family, putative | location=Pf3D7_08_v3:521187-524009(+) | protein_length=940 | sequenc	Pf3D7_08_v3:521187-524009(+)	PF3D7_0810200.1-p1	14	14	14	PF3D7_0810200	ABC1 family, putative	1	14	14	14	11	13	7	1	1	1	11	13	7	1	1	1	11	13	7	1	1	1	17.6	17.6	17.6	111.73	940	940	0	27.435	13.7	16.4	8.4	0.9	0.9	0.9	1259900000	27.7414	27.4192	26.6022	28.4529	27.6362
PF3D7_1124600.1-p1 | transcript=PF3D7_1124600.1 | gene=PF3D7_1124600 | organism=Plasmodium_falciparum_3D7 | gene_product=ethanolamine kinase | transcript_product=ethanolamine kinase | location=Pf3D7_11_v3:970105-971376(-) | protein_length=423 | sequence_SO	Pf3D7_11_v3:970105-971376(-)	PF3D7_1124600.1-p1	14	14	14	PF3D7_1124600	ethanolamine kinase	1	14	14	14	5	4	1	10	7	10	5	4	1	10	7	10	5	4	1	10	7	10	31.4	31.4	31.4	49.913	423	423	0	40.668	12.5	10.9	3.1	26.2	18.9	23.4	1099100000	27.3456	26.0905	0	28.1026	27.5122
PF3D7_0403100.1-p1 | transcript=PF3D7_0403100.1 | gene=PF3D7_0403100 | organism=Plasmodium_falciparum_3D7 | gene_product=regulator of chromosome condensation, putative | transcript_product=regulator of chromosome condensation, putative | location=Pf3D7_04_	Pf3D7_04_	PF3D7_0403100.1-p1	14	14	14	PF3D7_0403100	regulator of chromosome condensation, putative	1	14	14	14	11	10	9	0	1	0	11	10	9	0	1	0	11	10	9	0	1	0	28.6	28.6	28.6	73.135	626	626	0	61.713	21.7	17.6	16.3	0	1.4	0	1098600000	28.7257	28.3472	28.1947	0	22.5225
PF3D7_1223100.1-p1 | transcript=PF3D7_1223100.1 | gene=PF3D7_1223100 | organism=Plasmodium_falciparum_3D7 | gene_product=cAMP-dependent protein kinase regulatory subunit | transcript_product=cAMP-dependent protein kinase regulatory subunit | location=Pf3D7	Pf3D7	PF3D7_1223100.1-p1	14	14	14	PF3D7_1223100	cAMP-dependent protein kinase regulatory subunit	1	14	14	14	10	4	5	10	8	9	10	4	5	10	8	9	10	4	5	10	8	9	28.6	28.6	28.6	50.832	441	441	0	50.986	22.7	8.8	11.6	24.7	21.8	17.5	1.0662e+09	27.9625	25.7427	25.7666	27.972	27.2779
PF3D7_1247400.1-p1 | transcript=PF3D7_1247400.1 | gene=PF3D7_1247400 | organism=Plasmodium_falciparum_3D7 | gene_product=peptidyl-prolyl cis-trans isomerase FKBP35 | transcript_product=peptidyl-prolyl cis-trans isomerase FKBP35 | location=Pf3D7_12_v3:19551	Pf3D7_12_v3:19551	PF3D7_1247400.1-p1	14	14	14	PF3D7_1247400	peptidyl-prolyl cis-trans isomerase FKBP35	1	14	14	14	9	3	0	12	8	8	9	3	0	12	8	8	9	3	0	12	8	8	45.1	45.1	45.1	34.826	304	304	0	34.265	35.5	13.5	0	44.7	29.3	32.6	993970000	27.7138	25.4466	0	28.4426	27.5514
PF3D7_1470700.1-p1 | transcript=PF3D7_1470700.1 | gene=PF3D7_1470700 | organism=Plasmodium_falciparum_3D7 | gene_product=conserved Plasmodium protein, unknown function | transcript_product=conserved Plasmodium protein, unknown function | location=Pf3D7_14_	Pf3D7_14_	PF3D7_1470700.1-p1	14	14	14	PF3D7_1470700	conserved Plasmodium protein, unknown function	1	14	14	14	6	10	6	6	7	5	6	10	6	6	7	5	6	10	6	6	7	5	27.8	27.8	27.8	68.666	580	580	0	51.97	11.9	20	11	12.1	13.1	9.8	935900000	27.2087	27.956	27.0397	26.4905	27.669
PF3D7_1133100.1-p1 | transcript=PF3D7_1133100.1 | gene=PF3D7_1133100 | organism=Plasmodium_falciparum_3D7 | gene_product=conserved Plasmodium protein, unknown function | transcript_product=conserved Plasmodium protein, unknown function | location=Pf3D7_11_	Pf3D7_11_	PF3D7_1133100.1-p1	14	14	14	PF3D7_1133100	conserved Plasmodium protein, unknown function	1	14	14	14	4	9	9	5	7	11	4	9	9	5	7	11	4	9	9	5	7	11	11.4	11.4	11.4	127.35	1057	1057	0	59.437	3.3	7.5	6.6	4.4	6.6	10	882060000	26.1539	27.3136	27.6294	26.2438	27.0075
PF3D7_0527900.1-p1 | transcript=PF3D7_0527900.1 | gene=PF3D7_0527900 | organism=Plasmodium_falciparum_3D7 | gene_product=ATP-dependent RNA helicase DDX41, putative | transcript_product=ATP-dependent RNA helicase DDX41, putative | location=Pf3D7_05_v3:11536	Pf3D7_05_v3:11536	PF3D7_0527900.1-p1	14	14	14	PF3D7_0527900	ATP-dependent RNA helicase DDX41, putative	1	14	14	14	3	4	3	5	11	7	3	4	3	5	11	7	3	4	3	5	11	7	21.8	21.8	21.8	76.204	665	665	0	23.177	5.4	5.7	4.7	7.5	18.5	10.7	495850000	24.9801	24.4449	25.406	26.3288	27.7864
PF3D7_0725300.1-p1 | transcript=PF3D7_0725300.1 | gene=PF3D7_0725300 | organism=Plasmodium_falciparum_3D7 | gene_product=WD repeat-containing protein, putative | transcript_product=WD repeat-containing protein, putative | location=Pf3D7_07_v3:1072202-10747	Pf3D7_07_v3:1072202-10747	PF3D7_0725300.1-p1	14	14	14	PF3D7_0725300	WD repeat-containing protein, putative	1	14	14	14	0	2	1	8	13	4	0	2	1	8	13	4	0	2	1	8	13	4	17	17	17	93.451	793	793	0	24.203	0	3.3	1.3	10.3	17	5.5	485960000	0	25.0988	21.7848	27.0647	27.7742
PF3D7_0715600.1-p1 | transcript=PF3D7_0715600.1 | gene=PF3D7_0715600 | organism=Plasmodium_falciparum_3D7 | gene_product=GTP-binding translation elongation factor tu family protein, putative | transcript_product=GTP-binding translation elongation factor tu		PF3D7_0715600.1-p1	14	14	14	PF3D7_0715600	GTP-binding translation elongation factor tu	1	14	14	14	6	11	6	0	0	0	6	11	6	0	0	0	6	11	6	0	0	0	23.1	23.1	23.1	86.236	754	754	0	24.36	8.8	16.8	8.2	0	0	0	451190000	27.0231	27.8044	26.2608	0	0
PF3D7_0417300.1-p1 | transcript=PF3D7_0417300.1 | gene=PF3D7_0417300 | organism=Plasmodium_falciparum_3D7 | gene_product=LETM1-like protein, putative | transcript_product=LETM1-like protein, putative | location=Pf3D7_04_v3:750860-753712(-) | protein_length	Pf3D7_04_v3:750860-753712(-)	PF3D7_0417300.1-p1	14	14	14	PF3D7_0417300	LETM1-like protein, putative	1	14	14	14	7	8	7	0	0	0	7	8	7	0	0	0	7	8	7	0	0	0	22.3	22.3	22.3	95.485	802	802	0	30.631	12.1	12.8	11.6	0	0	0	332180000	26.511	27.226	26.2457	0	0
PF3D7_1317800.1-p1 | transcript=PF3D7_1317800.1 | gene=PF3D7_1317800 | organism=Plasmodium_falciparum_3D7 | gene_product=40S ribosomal protein S19 | transcript_product=40S ribosomal protein S19 | location=Pf3D7_13_v3:740527-741454(+) | protein_length=145 |	Pf3D7_13_v3:740527-741454(+)	PF3D7_1317800.1-p1	13	13	13	PF3D7_1317800	40S ribosomal protein S19	1	13	13	13	9	10	11	9	10	11	9	10	11	9	10	11	9	10	11	9	10	11	72.4	72.4	72.4	16.763	145	145	0	323.31	51.7	68.3	72.4	53.8	70.3	72.4	93555000000	33.9228	33.8163	34.2605	33.5058	33.777
PF3D7_1323400.1-p1 | transcript=PF3D7_1323400.1 | gene=PF3D7_1323400 | organism=Plasmodium_falciparum_3D7 | gene_product=60S ribosomal protein L23 | transcript_product=60S ribosomal protein L23 | location=Pf3D7_13_v3:971847-973036(-) | protein_length=190 |	Pf3D7_13_v3:971847-973036(-)	PF3D7_1323400.1-p1	13	13	13	PF3D7_1323400	60S ribosomal protein L23	1	13	13	13	12	12	10	12	12	13	12	12	10	12	12	13	12	12	10	12	12	13	40	40	40	22.092	190	190	0	316.82	40	40	40	40	40	40	70794000000	33.1166	33.4351	33.0259	33.3169	33.5169
PF3D7_1109900.1-p1 | transcript=PF3D7_1109900.1 | gene=PF3D7_1109900 | organism=Plasmodium_falciparum_3D7 | gene_product=60S ribosomal protein L36 | transcript_product=60S ribosomal protein L36 | location=Pf3D7_11_v3:397124-397775(+) | protein_length=112 |	Pf3D7_11_v3:397124-397775(+)	PF3D7_1109900.1-p1	13	13	13	PF3D7_1109900	60S ribosomal protein L36	1	13	13	13	6	6	10	8	9	13	6	6	10	8	9	13	6	6	10	8	9	13	62.5	62.5	62.5	12.787	112	112	0	80.604	47.3	37.5	62.5	38.4	49.1	62.5	56122000000	32.0963	32.2991	32.6377	33.1537	33.689
PF3D7_0306900.1-p1 | transcript=PF3D7_0306900.1 | gene=PF3D7_0306900 | organism=Plasmodium_falciparum_3D7 | gene_product=40S ribosomal protein S23, putative | transcript_product=40S ribosomal protein S23, putative | location=Pf3D7_03_v3:310652-311805(+) |	Pf3D7_03_v3:310652-311805(+)	PF3D7_0306900.1-p1	13	13	13	PF3D7_0306900	40S ribosomal protein S23, putative	1	13	13	13	3	4	6	8	6	9	3	4	6	8	6	9	3	4	6	8	6	9	59.3	59.3	59.3	16.13	145	145	0	122.3	33.1	38.6	51	53.1	35.2	54.5	21182000000	31.6102	31.5313	31.4268	31.3051	31.8022
PF3D7_0821700.1-p1 | transcript=PF3D7_0821700.1 | gene=PF3D7_0821700 | organism=Plasmodium_falciparum_3D7 | gene_product=60S ribosomal protein L22, putative | transcript_product=60S ribosomal protein L22, putative | location=Pf3D7_08_v3:973586-974267(+) |	Pf3D7_08_v3:973586-974267(+)	PF3D7_0821700.1-p1	13	13	13	PF3D7_0821700	60S ribosomal protein L22, putative	1	13	13	13	7	10	12	8	9	9	7	10	12	8	9	9	7	10	12	8	9	9	51.8	51.8	51.8	16.382	139	139	0	77.163	41.7	43.2	51.8	43.2	43.2	43.2	17520000000	31.0683	32.162	32.4859	30.4533	30.6699
PF3D7_0614500.1-p1 | transcript=PF3D7_0614500.1 | gene=PF3D7_0614500 | organism=Plasmodium_falciparum_3D7 | gene_product=60S ribosomal protein L19 | transcript_product=60S ribosomal protein L19 | location=Pf3D7_06_v3:606142-607259(-) | protein_length=182 |	Pf3D7_06_v3:606142-607259(-)	PF3D7_0614500.1-p1	13	13	13	PF3D7_0614500	60S ribosomal protein L19	1	13	13	13	6	7	13	7	8	7	6	7	13	7	8	7	6	7	13	7	8	7	37.4	37.4	37.4	21.58	182	182	0	83.143	20.9	30.2	37.4	28.6	30.2	29.7	7.6317e+09	29.4259	30.4241	31.1672	29.7678	30.2207
PF3D7_1323100.1-p1 | transcript=PF3D7_1323100.1 | gene=PF3D7_1323100 | organism=Plasmodium_falciparum_3D7 | gene_product=60S ribosomal protein L6, putative | transcript_product=60S ribosomal protein L6, putative | location=Pf3D7_13_v3:965486-966280(-) | pr	Pf3D7_13_v3:965486-966280(-)	PF3D7_1323100.1-p1	13	13	13	PF3D7_1323100	60S ribosomal protein L6, putative	1	13	13	13	5	7	9	10	7	9	5	7	9	10	7	9	5	7	9	10	7	9	69.5	69.5	69.5	21.601	190	190	0	70.52	27.9	49.5	60	49.5	48.4	55.8	4955200000	28.3138	29.604	30.2985	30.0249	29.1231
PF3D7_1347500.1-p1 | transcript=PF3D7_1347500.1 | gene=PF3D7_1347500 | organism=Plasmodium_falciparum_3D7 | gene_product=DNA/RNA-binding protein Alba 4 | transcript_product=DNA/RNA-binding protein Alba 4 | location=Pf3D7_13_v3:1897983-1899362(-) | protein_	Pf3D7_13_v3:1897983-1899362(-)	PF3D7_1347500.1-p1	13	13	13	PF3D7_1347500	DNA/RNA-binding protein Alba 4	1	13	13	13	9	7	7	11	7	7	9	7	7	11	7	7	9	7	7	11	7	7	37.6	37.6	37.6	42.159	372	372	0	45.875	28.2	21.8	19.6	34.9	21.5	21.5	2.0613e+09	28.1372	27.8428	27.7042	29.2372	28.4256
PF3D7_1033600.1-p1 | transcript=PF3D7_1033600.1 | gene=PF3D7_1033600 | organism=Plasmodium_falciparum_3D7 | gene_product=pre-mRNA-splicing factor CEF1, putative | transcript_product=pre-mRNA-splicing factor CEF1, putative | location=Pf3D7_10_v3:1344150-134	Pf3D7_10_v3:1344150-134	PF3D7_1033600.1-p1	13	13	13	PF3D7_1033600	pre-mRNA-splicing factor CEF1, putative	1	13	13	13	5	11	11	6	9	10	5	11	11	6	9	10	5	11	11	6	9	10	15.7	15.7	15.7	108.41	915	915	0	25.317	8.1	14.3	13.4	6.4	11.4	12.9	1.9897e+09	27.0766	28.2771	27.9507	27.9737	29.0557
PF3D7_0532400.1-p1 | transcript=PF3D7_0532400.1 | gene=PF3D7_0532400 | organism=Plasmodium_falciparum_3D7 | gene_product=lysine-rich membrane-associated PHISTb protein | transcript_product=lysine-rich membrane-associated PHISTb protein | location=Pf3D7_05_	Pf3D7_05_	PF3D7_0532400.1-p1	13	13	13	PF3D7_0532400	lysine-rich membrane-associated PHISTb protein	1	13	13	13	11	11	11	0	0	0	11	11	11	0	0	0	11	11	11	0	0	0	26.1	26.1	26.1	61.086	528	528	0	101.66	25.9	23.3	25.8	0	0	0	1.732e+09	29.2236	29.0239	29.059	0	0
PF3D7_1007700.1-p1 | transcript=PF3D7_1007700.1 | gene=PF3D7_1007700 | organism=Plasmodium_falciparum_3D7 | gene_product=AP2 domain transcription factor AP2-I | transcript_product=AP2 domain transcription factor AP2-I | location=Pf3D7_10_v3:301126-305919(-	Pf3D7_10_v3:301126-305919(-	PF3D7_1007700.1-p1	13	13	13	PF3D7_1007700	AP2 domain transcription factor AP2-I	1	13	13	13	11	3	1	10	11	9	11	3	1	10	11	9	11	3	1	10	11	9	8.7	8.7	8.7	182.66	1597	1597	0	70.781	6.8	1.9	0.7	6.2	7.4	6.1	1.6895e+09	28.6112	24.9584	22.7181	28.2823	28.5682
PF3D7_0819100.1-p1 | transcript=PF3D7_0819100.1 | gene=PF3D7_0819100 | organism=Plasmodium_falciparum_3D7 | gene_product=BRIX domain, putative | transcript_product=BRIX domain, putative | location=Pf3D7_08_v3:869562-870574(+) | protein_length=295 | sequenc	Pf3D7_08_v3:869562-870574(+)	PF3D7_0819100.1-p1	13	13	13	PF3D7_0819100	BRIX domain, putative	1	13	13	13	5	9	13	2	3	3	5	9	13	2	3	3	5	9	13	2	3	3	36.9	36.9	36.9	34.669	295	295	0	61.573	17.6	29.5	36.9	10.5	14.9	13.2	1436000000	27.6488	28.6769	29.2787	24.1075	25.8087
PF3D7_0729400.1-p1 | transcript=PF3D7_0729400.1 | gene=PF3D7_0729400 | organism=Plasmodium_falciparum_3D7 | gene_product=ribosome biogenesis protein BRX1, putative | transcript_product=ribosome biogenesis protein BRX1, putative | location=Pf3D7_07_v3:12528	Pf3D7_07_v3:12528	PF3D7_0729400.1-p1	13	13	13	PF3D7_0729400	ribosome biogenesis protein BRX1, putative	1	13	13	13	5	7	8	5	5	8	5	7	8	5	5	8	5	7	8	5	5	8	27.6	27.6	27.6	49.531	416	416	0	33.028	14.7	19	20.9	12.7	14.9	19.7	1196800000	26.9851	28.1428	27.9228	26.7758	27.3125
PF3D7_0723900.1-p1 | transcript=PF3D7_0723900.1 | gene=PF3D7_0723900 | organism=Plasmodium_falciparum_3D7 | gene_product=RNA-binding protein, putative | transcript_product=RNA-binding protein, putative | location=Pf3D7_07_v3:1000701-1004746(-) | protein_le	Pf3D7_07_v3:1000701-1004746(-)	PF3D7_0723900.1-p1	13	13	13	PF3D7_0723900	RNA-binding protein, putative	1	13	13	13	7	9	10	7	4	3	7	9	10	7	4	3	7	9	10	7	4	3	8.8	8.8	8.8	144.63	1222	1222	0	30.439	6.4	7.1	7	6.1	3.5	3.1	1122800000	27.8393	27.7985	27.9191	27.5619	26.9749
PF3D7_0823800.1-p1 | transcript=PF3D7_0823800.1 | gene=PF3D7_0823800 | organism=Plasmodium_falciparum_3D7 | gene_product=DnaJ protein, putative | transcript_product=DnaJ protein, putative | location=Pf3D7_08_v3:1043813-1045780(+) | protein_length=655 | seq	Pf3D7_08_v3:1043813-1045780(+)	PF3D7_0823800.1-p1	13	13	13	PF3D7_0823800	DnaJ protein, putative	1	13	13	13	8	3	4	3	6	6	8	3	4	3	6	6	8	3	4	3	6	6	15.3	15.3	15.3	76.681	655	655	0	30.846	10.4	4.6	6.4	4.7	8.2	7.2	954070000	27.7042	26.432	27.126	26.4423	27.6049
PF3D7_1211900.1-p1 | transcript=PF3D7_1211900.1 | gene=PF3D7_1211900 | organism=Plasmodium_falciparum_3D7 | gene_product=non-SERCA-type Ca2+ -transporting P-ATPase | transcript_product=non-SERCA-type Ca2+ -transporting P-ATPase | location=Pf3D7_12_v3:52900	Pf3D7_12_v3:52900	PF3D7_1211900.1-p1	13	13	13	PF3D7_1211900	non-SERCA-type Ca2+ -transporting P-ATPase	1	13	13	13	4	7	4	12	8	9	4	7	4	12	8	9	4	7	4	12	8	9	14.2	14.2	14.2	140.26	1264	1264	0	32.02	5	9.1	4.6	13.5	9.7	10.4	939360000	26.1833	26.7182	25.4139	28.4158	27.3429
PF3D7_1304500.1-p1 | transcript=PF3D7_1304500.1 | gene=PF3D7_1304500 | organism=Plasmodium_falciparum_3D7 | gene_product=small heat shock protein, putative | transcript_product=small heat shock protein, putative | location=Pf3D7_13_v3:235800-236435(-) | pr	Pf3D7_13_v3:235800-236435(-)	PF3D7_1304500.1-p1	13	13	13	PF3D7_1304500	small heat shock protein, putative	1	13	13	13	11	5	1	9	7	2	11	5	1	9	7	2	11	5	1	9	7	2	68.2	68.2	68.2	25.195	211	211	0	87.465	51.7	24.6	4.3	49.3	33.2	9.5	928230000	28.6898	27.0189	24.6871	27.3826	26.919
PF3D7_1008900.1-p1 | transcript=PF3D7_1008900.1 | gene=PF3D7_1008900 | organism=Plasmodium_falciparum_3D7 | gene_product=adenylate kinase | transcript_product=adenylate kinase | location=Pf3D7_10_v3:369199-370225(-) | protein_length=242 | sequence_SO=chrom	Pf3D7_10_v3:369199-370225(-)	PF3D7_1008900.1-p1	13	13	13	PF3D7_1008900	adenylate kinase	1	13	13	13	9	7	7	7	6	7	9	7	7	7	6	7	9	7	7	7	6	7	54.5	54.5	54.5	27.61	242	242	0	37.532	45	32.2	38.8	39.3	28.9	31	919070000	27.9335	26.4681	26.7858	27.6001	26.6302
PF3D7_1477500.1-p1 | transcript=PF3D7_1477500.1 | gene=PF3D7_1477500 | organism=Plasmodium_falciparum_3D7 | gene_product=Plasmodium exported protein (PHISTb), unknown function | transcript_product=Plasmodium exported protein (PHISTb), unknown function | lo		PF3D7_1477500.1-p1	13	13	13	PF3D7_1477500	Plasmodium exported protein (PHISTb), unknown function	1	13	13	13	11	10	10	1	1	0	11	10	10	1	1	0	11	10	10	1	1	0	24.8	24.8	24.8	60.552	500	500	0	36.054	19.8	20.2	21.6	3	3	0	873640000	28.3549	27.402	28.2667	24.1312	23.4777
PF3D7_1443100.1-p1 | transcript=PF3D7_1443100.1 | gene=PF3D7_1443100 | organism=Plasmodium_falciparum_3D7 | gene_product=apicomplexan kinetochore protein 9, putative | transcript_product=apicomplexan kinetochore protein 9, putative | location=Pf3D7_14_v3:1	Pf3D7_14_v3:1	PF3D7_1443100.1-p1	13	13	13	PF3D7_1443100	apicomplexan kinetochore protein 9, putative	1	13	13	13	4	9	5	9	6	6	4	9	5	9	6	6	4	9	5	9	6	6	26	26	26	67.604	574	574	0	89.247	9.8	20.4	12.2	18.5	13.1	11	769260000	26.022	27.1989	26.4318	27.4988	27.636
PF3D7_0621200.1-p1 | transcript=PF3D7_0621200.1 | gene=PF3D7_0621200 | organism=Plasmodium_falciparum_3D7 | gene_product=pyridoxine biosynthesis protein PDX1 | transcript_product=pyridoxine biosynthesis protein PDX1 | location=Pf3D7_06_v3:871297-872202(-)	Pf3D7_06_v3:871297-872202(-)	PF3D7_0621200.1-p1	13	13	13	PF3D7_0621200	pyridoxine biosynthesis protein PDX1	1	13	13	13	5	3	0	12	6	4	5	3	0	12	6	4	5	3	0	12	6	4	39.5	39.5	39.5	33.013	301	301	0	23.68	16.3	10	0	35.9	22.6	15.6	691590000	26.601	25.0551	0	28.4077	26.8904
PF3D7_0916700.1-p1 | transcript=PF3D7_0916700.1 | gene=PF3D7_0916700 | organism=Plasmodium_falciparum_3D7 | gene_product=RNA-binding protein musashi, putative | transcript_product=RNA-binding protein musashi, putative | location=Pf3D7_09_v3:696863-698029(-	Pf3D7_09_v3:696863-698029(-	PF3D7_0916700.1-p1	13	13	13	PF3D7_0916700	RNA-binding protein musashi, putative	1	13	13	13	6	5	1	9	7	5	6	5	1	9	7	5	6	5	1	9	7	5	34.3	34.3	34.3	45.142	388	388	0	18.233	16.8	13.7	2.3	24	18.8	12.6	688590000	26.9107	25.1176	0	27.8667	27.1908
PF3D7_0501500.1-p1 | transcript=PF3D7_0501500.1 | gene=PF3D7_0501500 | organism=Plasmodium_falciparum_3D7 | gene_product=rhoptry-associated protein 3 | transcript_product=rhoptry-associated protein 3 | location=Pf3D7_05_v3:81134-82336(-) | protein_length=4	Pf3D7_05_v3:81134-82336(-)	PF3D7_0501500.1-p1	13	13	13	PF3D7_0501500	rhoptry-associated protein 3	1	13	13	13	3	4	2	9	8	6	3	4	2	9	8	6	3	4	2	9	8	6	35	35	35	47.004	400	400	0	24.964	9	13.8	4.8	30	23.5	18.5	676640000	25.9666	25.944	24.063	27.9924	27.3978
PF3D7_0202400.1-p1 | transcript=PF3D7_0202400.1 | gene=PF3D7_0202400 | organism=Plasmodium_falciparum_3D7 | gene_product=translation-enhancing factor | transcript_product=translation-enhancing factor | location=Pf3D7_02_v3:120524-124102(+) | protein_length	Pf3D7_02_v3:120524-124102(+)	PF3D7_0202400.1-p1	13	13	13	PF3D7_0202400	translation-enhancing factor	1	13	13	13	9	8	8	0	0	0	9	8	8	0	0	0	9	8	8	0	0	0	10.7	10.7	10.7	141.85	1192	1192	0	63.239	8.8	7.1	6	0	0	0	656450000	28.2872	27.3285	27.2565	0	0
PF3D7_1444800.1-p1 | transcript=PF3D7_1444800.1 | gene=PF3D7_1444800 | organism=Plasmodium_falciparum_3D7 | gene_product=fructose-bisphosphate aldolase | transcript_product=fructose-bisphosphate aldolase | location=Pf3D7_14_v3:1844041-1845617(-) | protein_	Pf3D7_14_v3:1844041-1845617(-)	PF3D7_1444800.1-p1	13	13	13	PF3D7_1444800	fructose-bisphosphate aldolase	1	13	13	13	11	5	0	3	6	4	11	5	0	3	6	4	11	5	0	3	6	4	47.4	47.4	47.4	40.105	369	369	0	59.049	39.3	16.5	0	13.8	23	13.8	633340000	28.4499	26.0991	0	26.0162	26.1748
PF3D7_1105600.1-p1 | transcript=PF3D7_1105600.1 | gene=PF3D7_1105600 | organism=Plasmodium_falciparum_3D7 | gene_product=translocon component PTEX88 | transcript_product=translocon component PTEX88 | location=Pf3D7_11_v3:241184-243517(-) | protein_length=7	Pf3D7_11_v3:241184-243517(-)	PF3D7_1105600.1-p1	13	13	13	PF3D7_1105600	translocon component PTEX88	1	13	13	13	6	9	8	3	3	1	6	9	8	3	3	1	6	9	8	3	3	1	20.2	20.2	20.2	90.786	777	777	0	26.588	9.9	14.5	13.4	3.9	5.7	1.2	470010000	26.632	27.1401	26.901	25.6514	24.8165
PF3D7_0722600.1-p1 | transcript=PF3D7_0722600.1 | gene=PF3D7_0722600 | organism=Plasmodium_falciparum_3D7 | gene_product=U3 small nucleolar RNA-associated protein 7, putative | transcript_product=U3 small nucleolar RNA-associated protein 7, putative | loca		PF3D7_0722600.1-p1;REV__PF3D7_0722600.1-p1	13;1	13;1	13;1	PF3D7_0722600	U3 small nucleolar RNA-associated protein 7, putative	2	13	13	13	2	8	10	1	3	3	2	8	10	1	3	3	2	8	10	1	3	3	22.1	22.1	22.1	70.187	602	602;602	0	21.987	4.8	13.5	17.1	1.2	5	4.2	467600000	25.1288	27.1107	27.631	23.2198	25.213
PF3D7_0106300.1-p1 | transcript=PF3D7_0106300.1 | gene=PF3D7_0106300 | organism=Plasmodium_falciparum_3D7 | gene_product=calcium-transporting ATPase | transcript_product=calcium-transporting ATPase | location=Pf3D7_01_v3:265208-269173(-) | protein_length=1	Pf3D7_01_v3:265208-269173(-)	PF3D7_0106300.1-p1	13	13	13	PF3D7_0106300	calcium-transporting ATPase	1	13	13	13	8	4	7	5	3	8	8	4	7	5	3	8	8	4	7	5	3	8	14.6	14.6	14.6	139.41	1228	1228	0	39.087	9.9	4.6	8.4	6.1	3.7	8.7	428980000	26.9384	25.6148	26.1135	25.7984	24.9733
PF3D7_0801800.1-p1 | transcript=PF3D7_0801800.1 | gene=PF3D7_0801800 | organism=Plasmodium_falciparum_3D7 | gene_product=mannose-6-phosphate isomerase, putative | transcript_product=mannose-6-phosphate isomerase, putative | location=Pf3D7_08_v3:119032-1220	Pf3D7_08_v3:119032-1220	PF3D7_0801800.1-p1	13	13	13	PF3D7_0801800	mannose-6-phosphate isomerase, putative	1	13	13	13	2	4	2	8	5	4	2	4	2	8	5	4	2	4	2	8	5	4	15.2	15.2	15.2	117.66	1011	1011	0	35.475	2.8	4.9	2.2	11.6	6.6	3.7	386640000	25.3658	25.0476	23.9468	27.2776	26.0543
PF3D7_1361800.1-p1 | transcript=PF3D7_1361800.1 | gene=PF3D7_1361800 | organism=Plasmodium_falciparum_3D7 | gene_product=glideosome-associated connector | transcript_product=glideosome-associated connector | location=Pf3D7_13_v3:2473530-2481626(+) | protei	Pf3D7_13_v3:2473530-2481626(+)	PF3D7_1361800.1-p1	13	13	13	PF3D7_1361800	glideosome-associated connector	1	13	13	13	9	4	1	7	4	6	9	4	1	7	4	6	9	4	1	7	4	6	6.6	6.6	6.6	291.02	2605	2605	0	21.28	4.1	1.7	0.5	3.5	1.7	2.8	367240000	26.6867	25.2109	0	26.5137	25.4852
PF3D7_0416400.1-p1 | transcript=PF3D7_0416400.1 | gene=PF3D7_0416400 | organism=Plasmodium_falciparum_3D7 | gene_product=histone acetyltransferase, putative | transcript_product=histone acetyltransferase, putative | location=Pf3D7_04_v3:718202-722654(+) |	Pf3D7_04_v3:718202-722654(+)	PF3D7_0416400.1-p1	13	13	13	PF3D7_0416400	histone acetyltransferase, putative	1	13	13	13	6	9	8	4	2	3	6	9	8	4	2	3	6	9	8	4	2	3	11	11	11	146.72	1259	1259	0	23.269	5.8	7.5	7.7	3.7	2	3.3	293050000	25.6067	26.7603	25.9184	24.4989	23.4984
PF3D7_0817900.1-p1 | transcript=PF3D7_0817900.1 | gene=PF3D7_0817900 | organism=Plasmodium_falciparum_3D7 | gene_product=high mobility group protein B2 | transcript_product=high mobility group protein B2 | location=Pf3D7_08_v3:816803-817102(-) | protein_le	Pf3D7_08_v3:816803-817102(-)	PF3D7_0817900.1-p1	12	12	12	PF3D7_0817900	high mobility group protein B2	1	12	12	12	9	10	11	11	11	11	9	10	11	11	11	11	9	10	11	11	11	11	62.6	62.6	62.6	11.534	99	99	0	116.36	61.6	61.6	62.6	62.6	61.6	62.6	23454000000	30.7488	31.3524	31.6593	32.3985	32.6747
PF3D7_1365900.1-p1 | transcript=PF3D7_1365900.1 | gene=PF3D7_1365900 | organism=Plasmodium_falciparum_3D7 | gene_product=ubiquitin-60S ribosomal protein L40 | transcript_product=ubiquitin-60S ribosomal protein L40 | location=Pf3D7_13_v3:2632534-2633260(-)	Pf3D7_13_v3:2632534-2633260(-)	PF3D7_1365900.1-p1;PF3D7_1211800.1-p1	12;11	12;11	12;11	PF3D7_1365900	ubiquitin-60S ribosomal protein L40	2	12	12	12	6	5	7	8	8	10	6	5	7	8	8	10	6	5	7	8	8	10	50	50	50	14.617	128	128;381	0	71.18	41.4	36.7	43	43	43	50	9353800000	29.8534	29.9894	30.1159	30.9319	31.1077
PF3D7_1202900.1-p1 | transcript=PF3D7_1202900.1 | gene=PF3D7_1202900 | organism=Plasmodium_falciparum_3D7 | gene_product=high mobility group protein B1 | transcript_product=high mobility group protein B1 | location=Pf3D7_12_v3:162429-162722(-) | protein_le	Pf3D7_12_v3:162429-162722(-)	PF3D7_1202900.1-p1	12	12	12	PF3D7_1202900	high mobility group protein B1	1	12	12	12	5	7	7	11	12	10	5	7	7	11	12	10	5	7	7	11	12	10	63.9	63.9	63.9	11.331	97	97	0	57.087	40.2	51.5	52.6	63.9	63.9	63.9	8.4756e+09	30.317	29.8795	30.0739	30.5457	30.9312
PF3D7_0719700.1-p1 | transcript=PF3D7_0719700.1 | gene=PF3D7_0719700 | organism=Plasmodium_falciparum_3D7 | gene_product=40S ribosomal protein S10, putative | transcript_product=40S ribosomal protein S10, putative | location=Pf3D7_07_v3:861583-862487(+) |	Pf3D7_07_v3:861583-862487(+)	PF3D7_0719700.1-p1	12	12	12	PF3D7_0719700	40S ribosomal protein S10, putative	1	12	12	12	6	5	8	8	11	10	6	5	8	8	11	10	6	5	8	8	11	10	73	73	73	16.478	137	137	0	44.828	52.6	38	45.3	59.1	73	70.8	8.3802e+09	28.796	30.6618	29.1694	30.3521	31.027
PF3D7_1026800.1-p1 | transcript=PF3D7_1026800.1 | gene=PF3D7_1026800 | organism=Plasmodium_falciparum_3D7 | gene_product=40S ribosomal protein S2 | transcript_product=40S ribosomal protein S2 | location=Pf3D7_10_v3:1122962-1124037(+) | protein_length=263 |	Pf3D7_10_v3:1122962-1124037(+)	PF3D7_1026800.1-p1	12	12	12	PF3D7_1026800	40S ribosomal protein S2	1	12	12	12	9	8	8	10	12	12	9	8	8	10	12	12	9	8	8	10	12	12	61.6	61.6	61.6	29.856	263	263	0	98.336	38.8	30.4	38.8	49	61.6	61.6	5542600000	29.3472	29.1579	28.5592	30.1592	30.4095
PF3D7_0416800.1-p1 | transcript=PF3D7_0416800.1 | gene=PF3D7_0416800 | organism=Plasmodium_falciparum_3D7 | gene_product=small GTP-binding protein sar1 | transcript_product=small GTP-binding protein sar1 | location=Pf3D7_04_v3:729962-731223(+) | protein_le	Pf3D7_04_v3:729962-731223(+)	PF3D7_0416800.1-p1	12	12	12	PF3D7_0416800	small GTP-binding protein sar1	1	12	12	12	10	7	6	8	9	10	10	7	6	8	9	10	10	7	6	8	9	10	71.9	71.9	71.9	22.02	192	192	0	93.847	65.1	56.2	51	56.2	52.1	67.7	4668900000	30.3015	29.4362	27.8651	29.876	29.1152
PF3D7_1326000.1-p1 | transcript=PF3D7_1326000.1 | gene=PF3D7_1326000 | organism=Plasmodium_falciparum_3D7 | gene_product=respiratory chain complex 3 associated protein 2 | transcript_product=respiratory chain complex 3 associated protein 2 | location=Pf3D7	Pf3D7	PF3D7_1326000.1-p1	12	12	12	PF3D7_1326000	respiratory chain complex 3 associated protein 2	1	12	12	12	9	8	8	0	0	0	9	8	8	0	0	0	9	8	8	0	0	0	60.7	60.7	60.7	19.284	163	163	0	43.467	51.5	41.7	47.2	0	0	0	3.9941e+09	30.4946	30.5217	29.8077	0	0
PF3D7_1010700.1-p1 | transcript=PF3D7_1010700.1 | gene=PF3D7_1010700 | organism=Plasmodium_falciparum_3D7 | gene_product=dolichyl-phosphate-mannose--protein mannosyltransferase, putative | transcript_product=dolichyl-phosphate-mannose--protein mannosyltran		PF3D7_1010700.1-p1	12	12	12	PF3D7_1010700	dolichyl-phosphate-mannose--protein mannosyltran	1	12	12	12	6	8	9	10	11	9	6	8	9	10	11	9	6	8	9	10	11	9	65.5	65.5	65.5	25.678	223	223	0	168.68	34.5	45.3	48.4	62.3	59.2	62.3	3.5219e+09	28.4237	28.3222	28.865	29.1016	29.8741
PF3D7_1367600.1-p1 | transcript=PF3D7_1367600.1 | gene=PF3D7_1367600 | organism=Plasmodium_falciparum_3D7 | gene_product=ribosome biogenesis protein MRT4, putative | transcript_product=ribosome biogenesis protein MRT4, putative | location=Pf3D7_13_v3:26939	Pf3D7_13_v3:26939	PF3D7_1367600.1-p1	12	12	12	PF3D7_1367600	ribosome biogenesis protein MRT4, putative	1	12	12	12	7	9	11	10	9	8	7	9	11	10	9	8	7	9	11	10	9	8	56.8	56.8	56.8	25.828	222	222	0	102.88	39.6	39.6	56.8	43.2	38.3	37.8	3.2185e+09	27.5465	29.1962	30.3098	28.7525	28.3246
PF3D7_1004000.1-p1 | transcript=PF3D7_1004000.1 | gene=PF3D7_1004000 | organism=Plasmodium_falciparum_3D7 | gene_product=60S ribosomal protein L13, putative | transcript_product=60S ribosomal protein L13, putative | location=Pf3D7_10_v3:179344-180226(-) |	Pf3D7_10_v3:179344-180226(-)	PF3D7_1004000.1-p1	12	12	12	PF3D7_1004000	60S ribosomal protein L13, putative	1	12	12	12	7	10	8	8	9	9	7	10	8	8	9	9	7	10	8	8	9	9	39.6	39.6	39.6	23.754	202	202	0	26.005	29.7	34.7	30.7	31.2	34.7	29.7	2823300000	28.1856	28.627	28.4259	29.2201	28.9945
PF3D7_1026000.1-p1 | transcript=PF3D7_1026000.1 | gene=PF3D7_1026000 | organism=Plasmodium_falciparum_3D7 | gene_product=conserved Plasmodium protein, unknown function | transcript_product=conserved Plasmodium protein, unknown function | location=Pf3D7_10_	Pf3D7_10_	PF3D7_1026000.1-p1	12	12	12	PF3D7_1026000	conserved Plasmodium protein, unknown function	1	12	12	12	4	8	8	9	11	4	4	8	8	9	11	4	4	8	8	9	11	4	25.1	25.1	25.1	43.153	363	363	0	72.6	9.1	23.4	18.5	17.4	24.5	12.1	2318300000	27.8951	28.6267	29.2672	28.4696	28.7899
PF3D7_1129000.1-p1 | transcript=PF3D7_1129000.1 | gene=PF3D7_1129000 | organism=Plasmodium_falciparum_3D7 | gene_product=spermidine synthase | transcript_product=spermidine synthase | location=Pf3D7_11_v3:1121930-1123377(+) | protein_length=321 | sequence_	Pf3D7_11_v3:1121930-1123377(+)	PF3D7_1129000.1-p1	12	12	12	PF3D7_1129000	spermidine synthase	1	12	12	12	4	6	5	8	10	9	4	6	5	8	10	9	4	6	5	8	10	9	41.4	41.4	41.4	36.595	321	321	0	44.929	14.3	17.8	14	21.8	34	25.2	1.522e+09	27.0837	27.6195	26.8553	28.5146	28.5818
PF3D7_1408100.1-p1 | transcript=PF3D7_1408100.1 | gene=PF3D7_1408100 | organism=Plasmodium_falciparum_3D7 | gene_product=plasmepsin III | transcript_product=plasmepsin III | location=Pf3D7_14_v3:297468-298823(+) | protein_length=451 | sequence_SO=chromosom	Pf3D7_14_v3:297468-298823(+)	PF3D7_1408100.1-p1	12	12	12	PF3D7_1408100	plasmepsin III	1	12	12	12	5	7	5	9	8	8	5	7	5	9	8	8	5	7	5	9	8	8	29.7	29.7	29.7	51.693	451	451	0	64.525	16	16	12.6	23.1	20.6	20.6	1446300000	27.2434	27.297	26.9539	28.5462	28.2756
PF3D7_1302100.1-p1 | transcript=PF3D7_1302100.1 | gene=PF3D7_1302100 | organism=Plasmodium_falciparum_3D7 | gene_product=gamete antigen 27/25 | transcript_product=gamete antigen 27/25 | location=Pf3D7_13_v3:121636-122289(-) | protein_length=217 | sequence_	Pf3D7_13_v3:121636-122289(-)	PF3D7_1302100.1-p1	12	12	12	PF3D7_1302100	gamete antigen 27/25	1	12	12	12	7	9	8	0	0	0	7	9	8	0	0	0	7	9	8	0	0	0	49.3	49.3	49.3	26.004	217	217	0	49.866	35	38.7	44.2	0	0	0	1393300000	29.0364	29.0809	28.0341	0	0
PF3D7_0612100.1-p1 | transcript=PF3D7_0612100.1 | gene=PF3D7_0612100 | organism=Plasmodium_falciparum_3D7 | gene_product=eukaryotic translation initiation factor 3 subunit L, putative | transcript_product=eukaryotic translation initiation factor 3 subunit		PF3D7_0612100.1-p1	12	12	12	PF3D7_0612100	eukaryotic translation initiation factor 3 subunit	1	12	12	12	7	4	8	4	5	4	7	4	8	4	5	4	7	4	8	4	5	4	20	20	20	78.129	656	656	0	30.022	12.3	8.4	15.4	8.1	11.6	7.9	1332200000	27.3539	26.5608	27.6187	28.1621	28.2247
PF3D7_0728000.1-p1 | transcript=PF3D7_0728000.1 | gene=PF3D7_0728000 | organism=Plasmodium_falciparum_3D7 | gene_product=eukaryotic translation initiation factor 2 subunit alpha | transcript_product=eukaryotic translation initiation factor 2 subunit alpha		PF3D7_0728000.1-p1	12	12	12	PF3D7_0728000	eukaryotic translation initiation factor 2 subunit alpha	1	12	12	12	8	3	0	7	8	4	8	3	0	7	8	4	8	3	0	7	8	4	35.6	35.6	35.6	37.82	329	329	0	50.022	21.3	10.6	0	25.8	27.7	17.3	952820000	27.9683	25.7504	0	28.0654	27.8055
PF3D7_1419000.1-p1 | transcript=PF3D7_1419000.1 | gene=PF3D7_1419000 | organism=Plasmodium_falciparum_3D7 | gene_product=conserved Plasmodium protein, unknown function | transcript_product=conserved Plasmodium protein, unknown function | location=Pf3D7_14_	Pf3D7_14_	PF3D7_1419000.1-p1	12	12	12	PF3D7_1419000	conserved Plasmodium protein, unknown function	1	12	12	12	5	2	4	1	4	10	5	2	4	1	4	10	5	2	4	1	4	10	11.8	11.8	11.8	136.94	1166	1166	0	36.032	3.4	2.2	3.3	1.1	4.8	11	881500000	28.4177	26.5992	27.0642	25.3255	25.4512
PF3D7_1142400.1-p1 | transcript=PF3D7_1142400.1 | gene=PF3D7_1142400 | organism=Plasmodium_falciparum_3D7 | gene_product=coproporphyrinogen-III oxidase | transcript_product=coproporphyrinogen-III oxidase | location=Pf3D7_11_v3:1702089-1703642(-) | protein_	Pf3D7_11_v3:1702089-1703642(-)	PF3D7_1142400.1-p1	12	12	12	PF3D7_1142400	coproporphyrinogen-III oxidase	1	12	12	12	1	3	7	8	9	3	1	3	7	8	9	3	1	3	7	8	9	3	25.1	25.1	25.1	56.342	470	470	0	16.217	2.8	6.6	16.4	20	17.9	7.9	572670000	0	24.8702	27.1663	27.0759	27.5139
PF3D7_1147300.1-p1 | transcript=PF3D7_1147300.1 | gene=PF3D7_1147300 | organism=Plasmodium_falciparum_3D7 | gene_product=conserved Plasmodium protein, unknown function | transcript_product=conserved Plasmodium protein, unknown function | location=Pf3D7_11_	Pf3D7_11_	PF3D7_1147300.1-p1	12	12	12	PF3D7_1147300	conserved Plasmodium protein, unknown function	1	12	12	12	5	9	7	3	4	5	5	9	7	3	4	5	5	9	7	3	4	5	10.4	10.4	10.4	158.9	1361	1361	0	37.948	4.8	8.5	7	2.4	3.5	4	570020000	25.9931	27.2437	27.4117	25.2133	25.8801
PF3D7_0920800.1-p1 | transcript=PF3D7_0920800.1 | gene=PF3D7_0920800 | organism=Plasmodium_falciparum_3D7 | gene_product=inosine-5-monophosphate dehydrogenase | transcript_product=inosine-5-monophosphate dehydrogenase | location=Pf3D7_09_v3:852525-854057	Pf3D7_09_v3:852525-854057	PF3D7_0920800.1-p1	12	12	12	PF3D7_0920800	inosine-5-monophosphate dehydrogenase	1	12	12	12	3	2	4	6	6	9	3	2	4	6	6	9	3	2	4	6	6	9	26.1	26.1	26.1	56.15	510	510	0	19.026	7.1	4.1	9	12.4	13.1	20	560160000	25.81	23.9971	25.7935	27.2837	26.5761
PF3D7_1332600.1-p1 | transcript=PF3D7_1332600.1 | gene=PF3D7_1332600 | organism=Plasmodium_falciparum_3D7 | gene_product=DNA-(apurinic or apyrimidinic site) lyase 1 | transcript_product=DNA-(apurinic or apyrimidinic site) lyase 1 | location=Pf3D7_13_v3:134	Pf3D7_13_v3:134	PF3D7_1332600.1-p1	12	12	12	PF3D7_1332600	DNA-(apurinic or apyrimidinic site) lyase 1	1	12	12	12	0	3	3	8	11	7	0	3	3	8	11	7	0	3	3	8	11	7	21.6	21.6	21.6	69.721	597	597	0	25.949	0	6.5	7.2	17.9	19.1	14.9	475590000	0	23.8278	24.9723	26.8608	27.5491
PF3D7_0424500.1-p1 | transcript=PF3D7_0424500.1 | gene=PF3D7_0424500 | organism=Plasmodium_falciparum_3D7 | gene_product=serine/threonine protein kinase, FIKK family | transcript_product=serine/threonine protein kinase, FIKK family | location=Pf3D7_04_v3:1	Pf3D7_04_v3:1	PF3D7_0424500.1-p1	12	12	12	PF3D7_0424500	serine/threonine protein kinase, FIKK family	1	12	12	12	3	10	9	2	5	1	3	10	9	2	5	1	3	10	9	2	5	1	23	23	23	74.442	622	622	0	27.631	4.5	19.1	18.2	3.5	8.5	2.1	432930000	25.4926	27.3048	26.9096	24.8488	25.7734
PF3D7_0401800.1-p1 | transcript=PF3D7_0401800.1 | gene=PF3D7_0401800 | organism=Plasmodium_falciparum_3D7 | gene_product=Plasmodium exported protein (PHISTb), unknown function | transcript_product=Plasmodium exported protein (PHISTb), unknown function | lo		PF3D7_0401800.1-p1	12	12	12	PF3D7_0401800	Plasmodium exported protein (PHISTb), unknown function	1	12	12	12	11	6	3	1	0	0	11	6	3	1	0	0	11	6	3	1	0	0	18.8	18.8	18.8	60.269	560	560	0	29.189	18.6	11.6	5.2	1.6	0	0	416120000	28.0882	26.4636	24.9093	22.6771	0
PF3D7_1013300.1-p1 | transcript=PF3D7_1013300.1 | gene=PF3D7_1013300 | organism=Plasmodium_falciparum_3D7 | gene_product=Nicalin domain-containing protein | transcript_product=Nicalin domain-containing protein | location=Pf3D7_10_v3:515721-517607(-) | prot	Pf3D7_10_v3:515721-517607(-)	PF3D7_1013300.1-p1	12	12	12	PF3D7_1013300	Nicalin domain-containing protein	1	12	12	12	7	5	5	8	3	4	7	5	5	8	3	4	7	5	5	8	3	4	18.8	18.8	18.8	75.468	628	628	0	28.036	12.1	8.9	8.6	13.5	5.1	6.1	412550000	26.5783	25.987	25.494	26.8582	24.8746
PF3D7_1441400.1-p1 | transcript=PF3D7_1441400.1 | gene=PF3D7_1441400 | organism=Plasmodium_falciparum_3D7 | gene_product=FACT complex subunit SSRP1, putative | transcript_product=FACT complex subunit SSRP1, putative | location=Pf3D7_14_v3:1690993-1692513(+	Pf3D7_14_v3:1690993-1692513(+	PF3D7_1441400.1-p1	12	12	12	PF3D7_1441400	FACT complex subunit SSRP1, putative	1	12	12	12	10	1	0	3	4	4	10	1	0	3	4	4	10	1	0	3	4	4	27.3	27.3	27.3	58.786	506	506	0	18.332	24.9	2	0	7.3	9.5	8.7	323030000	27.6233	22.9761	0	25.0626	24.8404
PF3D7_1207000.1-p1 | transcript=PF3D7_1207000.1 | gene=PF3D7_1207000 | organism=Plasmodium_falciparum_3D7 | gene_product=conserved Plasmodium protein, unknown function | transcript_product=conserved Plasmodium protein, unknown function | location=Pf3D7_12_	Pf3D7_12_	PF3D7_1207000.1-p1	12	12	12	PF3D7_1207000	conserved Plasmodium protein, unknown function	1	12	12	12	4	0	3	2	5	8	4	0	3	2	5	8	4	0	3	2	5	8	4.9	4.9	4.9	311.42	2612	2612	0	14.003	1.7	0	1.2	0.8	2.2	3.2	230410000	25.1881	0	24.3877	24.7427	26.0835
PF3D7_0927300.1-p1 | transcript=PF3D7_0927300.1 | gene=PF3D7_0927300 | organism=Plasmodium_falciparum_3D7 | gene_product=fumarate hydratase | transcript_product=fumarate hydratase | location=Pf3D7_09_v3:1113958-1116003(+) | protein_length=681 | sequence_SO	Pf3D7_09_v3:1113958-1116003(+)	PF3D7_0927300.1-p1	12	12	12	PF3D7_0927300	fumarate hydratase	1	12	12	12	10	4	4	0	0	0	10	4	4	0	0	0	10	4	4	0	0	0	19.4	19.4	19.4	78.395	681	681	0	23.177	17.3	8.1	8.7	0	0	0	214330000	26.7581	25.7227	25.4379	0	0
PF3D7_0617800.1-p1 | transcript=PF3D7_0617800.1 | gene=PF3D7_0617800 | organism=Plasmodium_falciparum_3D7 | gene_product=histone H2A | transcript_product=histone H2A | location=Pf3D7_06_v3:748416-748814(-) | protein_length=132 | sequence_SO=chromosome | SO	Pf3D7_06_v3:748416-748814(-)	PF3D7_0617800.1-p1	12	12	11	PF3D7_0617800	histone H2A	1	12	12	11	10	11	12	10	10	9	10	11	12	10	10	9	9	10	11	9	9	8	50	50	50	14.122	132	132	0	323.31	41.7	47	50	41.7	41.7	41.7	194800000000	34.5983	35.2048	35.3587	34.765	34.8902
PF3D7_0217800.1-p1 | transcript=PF3D7_0217800.1 | gene=PF3D7_0217800 | organism=Plasmodium_falciparum_3D7 | gene_product=40S ribosomal protein S26 | transcript_product=40S ribosomal protein S26 | location=Pf3D7_02_v3:734272-734595(+) | protein_length=107 |	Pf3D7_02_v3:734272-734595(+)	PF3D7_0217800.1-p1	11	11	11	PF3D7_0217800	40S ribosomal protein S26	1	11	11	11	6	5	5	7	7	10	6	5	5	7	7	10	6	5	5	7	7	10	57	57	57	12.508	107	107	0	60.71	43	40.2	40.2	50.5	50.5	54.2	74973000000	32.8365	32.6996	32.4992	33.7425	34.0709
PF3D7_1003500.1-p1 | transcript=PF3D7_1003500.1 | gene=PF3D7_1003500 | organism=Plasmodium_falciparum_3D7 | gene_product=40S ribosomal protein S20e, putative | transcript_product=40S ribosomal protein S20e, putative | location=Pf3D7_10_v3:160316-160962(-)	Pf3D7_10_v3:160316-160962(-)	PF3D7_1003500.1-p1	11	11	11	PF3D7_1003500	40S ribosomal protein S20e, putative	1	11	11	11	8	6	7	7	8	10	8	6	7	7	8	10	8	6	7	7	8	10	44.1	44.1	44.1	13.513	118	118	0	65.194	44.1	40.7	36.4	42.4	39	44.1	11700000000	30.3868	30.1247	30.025	30.9973	31.3951
PF3D7_0402000.1-p1 | transcript=PF3D7_0402000.1 | gene=PF3D7_0402000 | organism=Plasmodium_falciparum_3D7 | gene_product=Plasmodium exported protein (PHISTa), unknown function | transcript_product=Plasmodium exported protein (PHISTa), unknown function | lo		PF3D7_0402000.1-p1	11	11	11	PF3D7_0402000	Plasmodium exported protein (PHISTa), unknown function	1	11	11	11	4	6	6	9	10	10	4	6	6	9	10	10	4	6	6	9	10	10	21.3	21.3	21.3	49.743	428	428	0	101.48	11	12.9	12.6	21.3	21.3	19.4	5646500000	28.5672	28.6938	29.0109	30.4142	30.5531
PF3D7_0702400.1-p1 | transcript=PF3D7_0702400.1 | gene=PF3D7_0702400 | organism=Plasmodium_falciparum_3D7 | gene_product=small exported membrane protein 1 | transcript_product=small exported membrane protein 1 | location=Pf3D7_07_v3:101694-102285(+) | prot	Pf3D7_07_v3:101694-102285(+)	PF3D7_0702400.1-p1	11	11	11	PF3D7_0702400	small exported membrane protein 1	1	11	11	11	4	4	5	10	9	6	4	4	5	10	9	6	4	4	5	10	9	6	65	65	65	14.195	123	123	0	126.47	17.9	27.6	35.8	56.9	49.6	35	3.6139e+09	27.4027	28.0235	27.8721	30.6836	29.302
PF3D7_1345100.1-p1 | transcript=PF3D7_1345100.1 | gene=PF3D7_1345100 | organism=Plasmodium_falciparum_3D7 | gene_product=thioredoxin 2 | transcript_product=thioredoxin 2 | location=Pf3D7_13_v3:1809736-1810521(-) | protein_length=157 | sequence_SO=chromosom	Pf3D7_13_v3:1809736-1810521(-)	PF3D7_1345100.1-p1	11	11	11	PF3D7_1345100	thioredoxin 2	1	11	11	11	3	4	6	8	7	9	3	4	6	8	7	9	3	4	6	8	7	9	48.4	48.4	48.4	18.63	157	157	0	43.96	17.2	28.7	39.5	33.8	28	40.8	3.3398e+09	28.3839	27.8521	28.3737	29.3644	29.4893
PF3D7_0309600.1-p1 | transcript=PF3D7_0309600.1 | gene=PF3D7_0309600 | organism=Plasmodium_falciparum_3D7 | gene_product=60S acidic ribosomal protein P2 | transcript_product=60S acidic ribosomal protein P2 | location=Pf3D7_03_v3:407980-408318(+) | protein_	Pf3D7_03_v3:407980-408318(+)	PF3D7_0309600.1-p1	11	11	11	PF3D7_0309600	60S acidic ribosomal protein P2	1	11	11	11	5	4	8	11	6	8	5	4	8	11	6	8	5	4	8	11	6	8	92.9	92.9	92.9	11.948	112	112	0	112.45	49.1	47.3	75	92.9	89.3	90.2	3.2204e+09	28.4814	26.953	28.7995	29.5405	29.0434
PF3D7_1020900.1-p1 | transcript=PF3D7_1020900.1 | gene=PF3D7_1020900 | organism=Plasmodium_falciparum_3D7 | gene_product=ADP-ribosylation factor 1 | transcript_product=ADP-ribosylation factor 1 | location=Pf3D7_10_v3:845086-846192(-) | protein_length=181 |	Pf3D7_10_v3:845086-846192(-)	PF3D7_1020900.1-p1	11	11	11	PF3D7_1020900	ADP-ribosylation factor 1	1	11	11	11	11	10	8	9	8	9	11	10	8	9	8	9	11	10	8	9	8	9	80.7	80.7	80.7	20.912	181	181	0	151.27	80.7	80.7	65.2	69.6	60.8	65.2	3.0298e+09	29.7964	28.3438	27.1929	29.2099	28.904
PF3D7_1469200.1-p1 | transcript=PF3D7_1469200.1 | gene=PF3D7_1469200 | organism=Plasmodium_falciparum_3D7 | gene_product=shewanella-like protein phosphatase 1, putative | transcript_product=shewanella-like protein phosphatase 1, putative | location=Pf3D7_1	Pf3D7_1	PF3D7_1469200.1-p1	11	11	11	PF3D7_1469200	shewanella-like protein phosphatase 1, putative	1	11	11	11	10	9	11	2	5	1	10	9	11	2	5	1	10	9	11	2	5	1	30.2	30.2	30.2	42.325	358	358	0	59.083	30.2	25.7	30.2	6.1	16.8	4.2	2.978e+09	29.6265	30.0219	29.858	23.487	25.8602
PF3D7_1203200.1-p1 | transcript=PF3D7_1203200.1 | gene=PF3D7_1203200 | organism=Plasmodium_falciparum_3D7 | gene_product=signal recognition particle subunit SRP14 | transcript_product=signal recognition particle subunit SRP14 | location=Pf3D7_12_v3:172936-	Pf3D7_12_v3:172936-	PF3D7_1203200.1-p1	11	11	11	PF3D7_1203200	signal recognition particle subunit SRP14	1	11	11	11	4	4	9	6	7	6	4	4	9	6	7	6	4	4	9	6	7	6	65.4	65.4	65.4	11.862	104	104	0	55.964	31.7	31.7	65.4	59.6	60.6	39.4	2280100000	27.0685	27.902	29.278	28.4663	29.0469
PF3D7_1211400.1-p1 | transcript=PF3D7_1211400.1 | gene=PF3D7_1211400 | organism=Plasmodium_falciparum_3D7 | gene_product=heat shock protein DNAJ homologue Pfj4 | transcript_product=heat shock protein DNAJ homologue Pfj4 | location=Pf3D7_12_v3:505344-506662	Pf3D7_12_v3:505344-506662	PF3D7_1211400.1-p1	11	11	11	PF3D7_1211400	heat shock protein DNAJ homologue Pfj4	1	11	11	11	9	4	3	6	6	6	9	4	3	6	6	6	9	4	3	6	6	6	44.3	44.3	44.3	28.062	244	244	0	29.403	44.3	23	18.9	28.7	23	29.1	1.9683e+09	29.3242	27.5345	27.2366	28.3756	27.7956
PF3D7_1320600.1-p1 | transcript=PF3D7_1320600.1 | gene=PF3D7_1320600 | organism=Plasmodium_falciparum_3D7 | gene_product=ras-related protein Rab-11A | transcript_product=ras-related protein Rab-11A | location=Pf3D7_13_v3:847090-848383(+) | protein_length=2	Pf3D7_13_v3:847090-848383(+)	PF3D7_1320600.1-p1	12	12	11	PF3D7_1320600	ras-related protein Rab-11A	1	12	12	11	7	7	5	10	12	8	7	7	5	10	12	8	6	6	4	9	11	7	50.9	50.9	45.8	24.752	216	216	0	55.936	36.1	35.6	25	50.9	50.9	42.6	1.9618e+09	27.9065	27.3598	26.6256	28.9971	28.8037
PF3D7_0919000.1-p1 | transcript=PF3D7_0919000.1 | gene=PF3D7_0919000 | organism=Plasmodium_falciparum_3D7 | gene_product=nucleosome assembly protein | transcript_product=nucleosome assembly protein | location=Pf3D7_09_v3:781368-782675(-) | protein_length=2	Pf3D7_09_v3:781368-782675(-)	PF3D7_0919000.1-p1	11	11	11	PF3D7_0919000	nucleosome assembly protein	1	11	11	11	5	4	4	9	7	10	5	4	4	9	7	10	5	4	4	9	7	10	36.8	36.8	36.8	31.826	269	269	0	110.56	14.9	14.1	15.2	36.8	19	34.2	1.8408e+09	28.4019	25.6881	25.8812	28.2695	28.4849
PF3D7_1129100.1-p1 | transcript=PF3D7_1129100.1 | gene=PF3D7_1129100 | organism=Plasmodium_falciparum_3D7 | gene_product=parasitophorous vacuolar protein 1 | transcript_product=parasitophorous vacuolar protein 1 | location=Pf3D7_11_v3:1125952-1127310(+) |	Pf3D7_11_v3:1125952-1127310(+)	PF3D7_1129100.1-p1	11	11	11	PF3D7_1129100	parasitophorous vacuolar protein 1	1	11	11	11	5	4	4	8	8	9	5	4	4	8	8	9	5	4	4	8	8	9	24.8	24.8	24.8	51.951	452	452	0	30.446	11.3	9.5	7.3	21	16.8	19	1.6242e+09	28.1422	27.4838	26.4348	28.274	28.6055
PF3D7_1130400.1-p1 | transcript=PF3D7_1130400.1 | gene=PF3D7_1130400 | organism=Plasmodium_falciparum_3D7 | gene_product=26S protease regulatory subunit 6A, putative | transcript_product=26S protease regulatory subunit 6A, putative | location=Pf3D7_11_v3:1	Pf3D7_11_v3:1	PF3D7_1130400.1-p1	11	11	11	PF3D7_1130400	26S protease regulatory subunit 6A, putative	1	11	11	11	8	5	2	7	6	7	8	5	2	7	6	7	8	5	2	7	6	7	37.1	37.1	37.1	49.54	439	439	0	59.695	27.8	16.2	5.5	23.7	19.6	22.6	1.014e+09	28.4883	27.2566	24.2676	27.6652	27.0393
PF3D7_0627500.1-p1 | transcript=PF3D7_0627500.1 | gene=PF3D7_0627500 | organism=Plasmodium_falciparum_3D7 | gene_product=protein DJ-1 | transcript_product=protein DJ-1 | location=Pf3D7_06_v3:1101734-1102852(-) | protein_length=189 | sequence_SO=chromosome	Pf3D7_06_v3:1101734-1102852(-)	PF3D7_0627500.1-p1	11	11	11	PF3D7_0627500	protein DJ-1	1	11	11	11	9	4	3	7	7	7	9	4	3	7	7	7	9	4	3	7	7	7	66.1	66.1	66.1	20.292	189	189	0	28.74	60.8	25.9	17.5	40.7	47.1	45	977970000	27.7083	25.0231	26.0292	27.7569	27.6804
PF3D7_1237700.1-p1 | transcript=PF3D7_1237700.1 | gene=PF3D7_1237700 | organism=Plasmodium_falciparum_3D7 | gene_product=conserved protein, unknown function | transcript_product=conserved protein, unknown function | location=Pf3D7_12_v3:1572371-1573557(+)	Pf3D7_12_v3:1572371-1573557(+)	PF3D7_1237700.1-p1	11	11	11	PF3D7_1237700	conserved protein, unknown function	1	11	11	11	5	4	7	5	3	5	5	4	7	5	3	5	5	4	7	5	3	5	34.8	34.8	34.8	23.659	210	210	0	30.666	17.6	22.4	29	27.1	10	23.8	971590000	27.4844	27.1118	28.0189	27.3465	26.0929
PF3D7_1119000.1-p1 | transcript=PF3D7_1119000.1 | gene=PF3D7_1119000 | organism=Plasmodium_falciparum_3D7 | gene_product=acyl-CoA-binding protein, putative | transcript_product=acyl-CoA-binding protein, putative | location=Pf3D7_11_v3:718650-719765(-) | pr	Pf3D7_11_v3:718650-719765(-)	PF3D7_1119000.1-p1	11	11	11	PF3D7_1119000	acyl-CoA-binding protein, putative	1	11	11	11	7	10	10	1	3	1	7	10	10	1	3	1	7	10	10	1	3	1	30.7	30.7	30.7	42.991	371	371	0	43.009	23.7	28.6	30.7	3.8	8.6	1.9	946940000	27.451	28.2111	28.577	23.9213	24.8
PF3D7_1008400.1-p1 | transcript=PF3D7_1008400.1 | gene=PF3D7_1008400 | organism=Plasmodium_falciparum_3D7 | gene_product=26S protease regulatory subunit 4, putative | transcript_product=26S protease regulatory subunit 4, putative | location=Pf3D7_10_v3:347	Pf3D7_10_v3:347	PF3D7_1008400.1-p1	11	11	11	PF3D7_1008400	26S protease regulatory subunit 4, putative	1	11	11	11	8	4	4	9	5	6	8	4	4	9	5	6	8	4	4	9	5	6	30.4	30.4	30.4	49.838	448	448	0	27.009	23.2	9.8	12.1	24.1	11.8	14.3	912500000	27.9403	26.2317	25.385	27.6898	27.3292
PF3D7_0731600.1-p1 | transcript=PF3D7_0731600.1 | gene=PF3D7_0731600 | organism=Plasmodium_falciparum_3D7 | gene_product=acyl-CoA synthetase | transcript_product=acyl-CoA synthetase | location=Pf3D7_07_v3:1368161-1370596(+) | protein_length=811 | sequence_	Pf3D7_07_v3:1368161-1370596(+)	PF3D7_0731600.1-p1;PF3D7_0215300.1-p1	11;1	11;1	11;1	PF3D7_0731600	acyl-CoA synthetase	2	11	11	11	7	6	5	8	7	8	7	6	5	8	7	8	7	6	5	8	7	8	18.7	18.7	18.7	93.283	811	811;888	0	32.174	12.1	10.5	9.1	14.3	13.2	15	871080000	27.0803	26.3179	26.3613	27.6482	27.3216
PF3D7_0823900.1-p1 | transcript=PF3D7_0823900.1 | gene=PF3D7_0823900 | organism=Plasmodium_falciparum_3D7 | gene_product=dicarboxylate/tricarboxylate carrier | transcript_product=dicarboxylate/tricarboxylate carrier | location=Pf3D7_08_v3:1047551-1048507(+	Pf3D7_08_v3:1047551-1048507(+	PF3D7_0823900.1-p1	11	11	11	PF3D7_0823900	dicarboxylate/tricarboxylate carrier	1	11	11	11	8	5	6	2	2	2	8	5	6	2	2	2	8	5	6	2	2	2	42.5	42.5	42.5	35.386	318	318	0	22.755	34	13.2	22	5	5	5	761470000	28.2339	27.2493	27.287	25.6652	25.4001
PF3D7_0213100.1-p1 | transcript=PF3D7_0213100.1 | gene=PF3D7_0213100 | organism=Plasmodium_falciparum_3D7 | gene_product=protein SIS1 | transcript_product=protein SIS1 | location=Pf3D7_02_v3:537789-539420(+) | protein_length=328 | sequence_SO=chromosome |	Pf3D7_02_v3:537789-539420(+)	PF3D7_0213100.1-p1	12	12	11	PF3D7_0213100	protein SIS1	1	12	12	11	4	1	2	9	7	9	4	1	2	9	7	9	4	1	2	8	6	8	33.5	33.5	33.5	37.356	328	328	0	15.175	14.3	4.3	7	22	24.1	27.1	750300000	26.7734	24.3141	24.3432	28.0244	27.2057
PF3D7_1231100.1-p1 | transcript=PF3D7_1231100.1 | gene=PF3D7_1231100 | organism=Plasmodium_falciparum_3D7 | gene_product=ras-related protein Rab-2 | transcript_product=ras-related protein Rab-2 | location=Pf3D7_12_v3:1276257-1277734(+) | protein_length=213	Pf3D7_12_v3:1276257-1277734(+)	PF3D7_1231100.1-p1	11	11	11	PF3D7_1231100	ras-related protein Rab-2	1	11	11	11	7	5	2	9	9	5	7	5	2	9	9	5	7	5	2	9	9	5	52.6	52.6	52.6	24.423	213	213	0	46.585	41.8	27.7	11.7	42.3	42.7	27.2	748850000	27.5251	26.161	24.7748	27.6955	26.9985
PF3D7_1127000.1-p1 | transcript=PF3D7_1127000.1 | gene=PF3D7_1127000 | organism=Plasmodium_falciparum_3D7 | gene_product=protein phosphatase, putative | transcript_product=protein phosphatase, putative | location=Pf3D7_11_v3:1056198-1058054(-) | protein_le	Pf3D7_11_v3:1056198-1058054(-)	PF3D7_1127000.1-p1	11	11	11	PF3D7_1127000	protein phosphatase, putative	1	11	11	11	4	6	2	7	6	7	4	6	2	7	6	7	4	6	2	7	6	7	41.1	41.1	41.1	34.461	287	287	0	31.701	19.2	25.1	8	25.1	26.8	33.8	734810000	26.1687	26.9409	24.0157	27.4269	26.9902
PF3D7_1366900.1-p1 | transcript=PF3D7_1366900.1 | gene=PF3D7_1366900 | organism=Plasmodium_falciparum_3D7 | gene_product=conserved protein, unknown function | transcript_product=conserved protein, unknown function | location=Pf3D7_13_v3:2675590-2677966(+)	Pf3D7_13_v3:2675590-2677966(+)	PF3D7_1366900.1-p1	11	11	11	PF3D7_1366900	conserved protein, unknown function	1	11	11	11	4	8	6	8	8	8	4	8	6	8	8	8	4	8	6	8	8	8	17.1	17.1	17.1	78.573	685	685	0	84.047	7.4	12.8	8.9	14.5	14.3	14.3	672090000	25.2879	26.3926	25.4058	27.1668	27.2405
PF3D7_1412500.1-p1 | transcript=PF3D7_1412500.1 | gene=PF3D7_1412500 | organism=Plasmodium_falciparum_3D7 | gene_product=actin II | transcript_product=actin II | location=Pf3D7_14_v3:507360-508868(+) | protein_length=376 | sequence_SO=chromosome | SO=prote	Pf3D7_14_v3:507360-508868(+)	PF3D7_1412500.1-p1	15	11	11	PF3D7_1412500	actin II	1	15	11	11	11	7	5	10	9	8	9	5	1	7	7	4	9	5	1	7	7	4	47.6	38	38	42.605	376	376	0	21.204	38.3	25.5	12.2	34.3	31.4	26.6	611960000	27.7528	25.7064	21.6304	27.2757	26.2422
PF3D7_1235700.1-p1 | transcript=PF3D7_1235700.1 | gene=PF3D7_1235700 | organism=Plasmodium_falciparum_3D7 | gene_product=ATP synthase subunit beta, mitochondrial | transcript_product=ATP synthase subunit beta, mitochondrial | location=Pf3D7_12_v3:1487084-1	Pf3D7_12_v3:1487084-1	PF3D7_1235700.1-p1	11	11	11	PF3D7_1235700	ATP synthase subunit beta, mitochondrial	1	11	11	11	11	6	5	0	0	0	11	6	5	0	0	0	11	6	5	0	0	0	27.5	27.5	27.5	58.393	535	535	0	18.656	27.5	15	13.8	0	0	0	550330000	28.249	26.9798	26.5605	0	0
PF3D7_0413600.1-p1 | transcript=PF3D7_0413600.1 | gene=PF3D7_0413600 | organism=Plasmodium_falciparum_3D7 | gene_product=26S protease regulatory subunit 6B, putative | transcript_product=26S protease regulatory subunit 6B, putative | location=Pf3D7_04_v3:6	Pf3D7_04_v3:6	PF3D7_0413600.1-p1	11	11	11	PF3D7_0413600	26S protease regulatory subunit 6B, putative	1	11	11	11	8	5	1	5	7	4	8	5	1	5	7	4	8	5	1	5	7	4	35.5	35.5	35.5	44.666	392	392	0	48.409	26.8	21.7	3.6	17.1	21.9	16.1	537080000	27.3971	26.0832	23.6779	25.8096	27.1963
PF3D7_1146000.1-p1 | transcript=PF3D7_1146000.1 | gene=PF3D7_1146000 | organism=Plasmodium_falciparum_3D7 | gene_product=ribosome assembly protein 4, putative | transcript_product=ribosome assembly protein 4, putative | location=Pf3D7_11_v3:1821032-1822969	Pf3D7_11_v3:1821032-1822969	PF3D7_1146000.1-p1	11	11	11	PF3D7_1146000	ribosome assembly protein 4, putative	1	11	11	11	5	8	9	1	1	5	5	8	9	1	1	5	5	8	9	1	1	5	17.4	17.4	17.4	73.127	645	645	0	74.47	9.3	12.1	17.2	1.2	1.2	9.3	506870000	26.3485	27.5519	27.401	0	24.082
PF3D7_0418200.1-p1 | transcript=PF3D7_0418200.1 | gene=PF3D7_0418200 | organism=Plasmodium_falciparum_3D7 | gene_product=eukaryotic translation initiation factor 3 subunit M, putative | transcript_product=eukaryotic translation initiation factor 3 subunit		PF3D7_0418200.1-p1	11	11	11	PF3D7_0418200	eukaryotic translation initiation factor 3 subunit	1	11	11	11	7	2	2	10	4	3	7	2	2	10	4	3	7	2	2	10	4	3	25.4	25.4	25.4	51.029	429	429	0	12.767	14	5.4	4.9	22.1	8.2	5.6	475330000	27.0703	22.7989	23.7959	27.4305	26.3988
PF3D7_0904800.1-p1 | transcript=PF3D7_0904800.1 | gene=PF3D7_0904800 | organism=Plasmodium_falciparum_3D7 | gene_product=replication protein A1, small fragment | transcript_product=replication protein A1, small fragment | location=Pf3D7_09_v3:222271-224156	Pf3D7_09_v3:222271-224156	PF3D7_0904800.1-p1	11	11	11	PF3D7_0904800	replication protein A1, small fragment	1	11	11	11	9	2	0	7	6	6	9	2	0	7	6	6	9	2	0	7	6	6	21.5	21.5	21.5	56.234	484	484	0	15.268	17.4	3.5	0	15.3	11.4	9.5	460590000	27.5292	24.9778	0	26.46	26.1146
PF3D7_1312900.1-p1 | transcript=PF3D7_1312900.1 | gene=PF3D7_1312900 | organism=Plasmodium_falciparum_3D7 | gene_product=eukaryotic translation initation factor 4 gamma | transcript_product=eukaryotic translation initation factor 4 gamma | location=Pf3D7_1	Pf3D7_1	PF3D7_1312900.1-p1	11	11	11	PF3D7_1312900	eukaryotic translation initation factor 4 gamma	1	11	11	11	4	2	2	5	5	6	4	2	2	5	5	6	4	2	2	5	5	6	9.6	9.6	9.6	146.65	1255	1255	0	23.59	3.3	2.2	1.9	4.1	4.9	5	425110000	25.4117	24.4037	23.2171	26.1627	25.9368
PF3D7_1105700.1-p1 | transcript=PF3D7_1105700.1 | gene=PF3D7_1105700 | organism=Plasmodium_falciparum_3D7 | gene_product=tRNA-splicing ligase RtcB, putative | transcript_product=tRNA-splicing ligase RtcB, putative | location=Pf3D7_11_v3:247451-248971(+) |	Pf3D7_11_v3:247451-248971(+)	PF3D7_1105700.1-p1	11	11	11	PF3D7_1105700	tRNA-splicing ligase RtcB, putative	1	11	11	11	1	4	6	5	4	3	1	4	6	5	4	3	1	4	6	5	4	3	28.9	28.9	28.9	56.32	506	506	0	23.692	2.2	8.7	15.2	15	10.3	9.7	387980000	0	25.6891	26.332	26.8092	26.2032
PF3D7_1314000.1-p1 | transcript=PF3D7_1314000.1 | gene=PF3D7_1314000 | organism=Plasmodium_falciparum_3D7 | gene_product=conserved protein, unknown function | transcript_product=conserved protein, unknown function | location=Pf3D7_13_v3:602983-606600(+) |	Pf3D7_13_v3:602983-606600(+)	PF3D7_1314000.1-p1	11	11	11	PF3D7_1314000	conserved protein, unknown function	1	11	11	11	6	9	3	0	0	0	6	9	3	0	0	0	6	9	3	0	0	0	11.1	11.1	11.1	143.59	1205	1205	0	17.421	5.2	9.2	2.2	0	0	0	355310000	27.1798	27.1947	25.566	0	0
PF3D7_1343700.1-p1 | transcript=PF3D7_1343700.1 | gene=PF3D7_1343700 | organism=Plasmodium_falciparum_3D7 | gene_product=kelch protein K13 | transcript_product=kelch protein K13 | location=Pf3D7_13_v3:1724817-1726997(-) | protein_length=726 | sequence_SO=c	Pf3D7_13_v3:1724817-1726997(-)	PF3D7_1343700.1-p1	11	11	11	PF3D7_1343700	kelch protein K13	1	11	11	11	7	3	1	7	6	4	7	3	1	7	6	4	7	3	1	7	6	4	19.8	19.8	19.8	83.664	726	726	0	18.477	13.6	5.9	1.7	11.7	9.6	5.5	323220000	26.9006	24.0429	23.2921	26.2049	25.6952
PF3D7_1029600.1-p1 | transcript=PF3D7_1029600.1 | gene=PF3D7_1029600 | organism=Plasmodium_falciparum_3D7 | gene_product=adenosine deaminase | transcript_product=adenosine deaminase | location=Pf3D7_10_v3:1206302-1207405(+) | protein_length=367 | sequence_	Pf3D7_10_v3:1206302-1207405(+)	PF3D7_1029600.1-p1	11	11	11	PF3D7_1029600	adenosine deaminase	1	11	11	11	6	1	0	6	6	2	6	1	0	6	6	2	6	1	0	6	6	2	33	33	33	42.465	367	367	0	10.849	20.4	2.2	0	24.5	17.4	5.2	311800000	26.5914	24.0542	0	26.8127	25.6438
PF3D7_1004400.1-p1 | transcript=PF3D7_1004400.1 | gene=PF3D7_1004400 | organism=Plasmodium_falciparum_3D7 | gene_product=RNA-binding protein, putative | transcript_product=RNA-binding protein, putative | location=Pf3D7_10_v3:207000-209642(-) | protein_leng	Pf3D7_10_v3:207000-209642(-)	PF3D7_1004400.1-p1	11	11	11	PF3D7_1004400	RNA-binding protein, putative	1	11	11	11	4	0	0	8	5	4	4	0	0	8	5	4	4	0	0	8	5	4	14	14	14	106.3	880	880	0	14.881	5.5	0	0	10.2	5.7	5.3	297000000	25.4813	0	0	26.9237	26.1391
PF3D7_0711000.1-p1 | transcript=PF3D7_0711000.1 | gene=PF3D7_0711000 | organism=Plasmodium_falciparum_3D7 | gene_product=AAA family ATPase, CDC48 subfamily | transcript_product=AAA family ATPase, CDC48 subfamily | location=Pf3D7_07_v3:487281-490970(-) | pr	Pf3D7_07_v3:487281-490970(-)	PF3D7_0711000.1-p1	12	11	11	PF3D7_0711000	AAA family ATPase, CDC48 subfamily	1	12	11	11	1	5	5	3	2	2	1	5	5	2	2	2	1	5	5	2	2	2	13.3	12	12	142.08	1229	1229	0	12.534	1.1	6.3	5.8	2.5	1.8	2.6	173340000	24.0303	25.4775	26.3624	23.2097	23.27
PF3D7_1340300.1-p1 | transcript=PF3D7_1340300.1 | gene=PF3D7_1340300 | organism=Plasmodium_falciparum_3D7 | gene_product=nucleolar complex protein 2, putative | transcript_product=nucleolar complex protein 2, putative | location=Pf3D7_13_v3:1607323-1610190	Pf3D7_13_v3:1607323-1610190	PF3D7_1340300.1-p1	11	11	11	PF3D7_1340300	nucleolar complex protein 2, putative	1	11	11	11	1	4	10	1	0	0	1	4	10	1	0	0	1	4	10	1	0	0	12.3	12.3	12.3	114.35	955	955	0	20.214	1.8	5.4	11.4	0.8	0	0	171110000	22.7808	25.1301	26.849	22.5884	0
PF3D7_0210100.1-p1 | transcript=PF3D7_0210100.1 | gene=PF3D7_0210100 | organism=Plasmodium_falciparum_3D7 | gene_product=60S ribosomal protein L37ae, putative | transcript_product=60S ribosomal protein L37ae, putative | location=Pf3D7_02_v3:412275-412859(+	Pf3D7_02_v3:412275-412859(+	PF3D7_0210100.1-p1	10	10	10	PF3D7_0210100	60S ribosomal protein L37ae, putative	1	10	10	10	5	8	7	6	6	8	5	8	7	6	6	8	5	8	7	6	6	8	58.3	58.3	58.3	10.799	96	96	0	35.094	36.5	52.1	44.8	43.8	43.8	50	83990000000	32.6915	33.1574	32.5927	33.8847	34.3014
PF3D7_0304400.1-p1 | transcript=PF3D7_0304400.1 | gene=PF3D7_0304400 | organism=Plasmodium_falciparum_3D7 | gene_product=60S ribosomal protein L44 | transcript_product=60S ribosomal protein L44 | location=Pf3D7_03_v3:217941-218489(+) | protein_length=104 |	Pf3D7_03_v3:217941-218489(+)	PF3D7_0304400.1-p1	10	10	10	PF3D7_0304400	60S ribosomal protein L44	1	10	10	10	9	8	9	7	9	8	9	8	9	7	9	8	9	8	9	7	9	8	42.3	42.3	42.3	12.157	104	104	0	57.438	34.6	32.7	34.6	30.8	40.4	32.7	60296000000	32.7382	32.815	32.9556	33.4183	33.4051
PF3D7_0714000.1-p1 | transcript=PF3D7_0714000.1 | gene=PF3D7_0714000 | organism=Plasmodium_falciparum_3D7 | gene_product=histone H2B variant | transcript_product=histone H2B variant | location=Pf3D7_07_v3:643101-643472(-) | protein_length=123 | sequence_SO	Pf3D7_07_v3:643101-643472(-)	PF3D7_0714000.1-p1	12	10	10	PF3D7_0714000	histone H2B variant	1	12	10	10	9	9	11	9	9	9	7	7	9	7	7	7	7	7	9	7	7	7	61.8	52	52	13.763	123	123	0	32.194	51.2	51.2	54.5	41.5	41.5	46.3	21219000000	31.9566	31.1358	31.6663	31.6764	31.7593
PF3D7_1462700.1-p1 | transcript=PF3D7_1462700.1 | gene=PF3D7_1462700 | organism=Plasmodium_falciparum_3D7 | gene_product=cytochrome c1, heme protein, mitochondrial, putative | transcript_product=cytochrome c1, heme protein, mitochondrial, putative | locati		PF3D7_1462700.1-p1	10	10	10	PF3D7_1462700	cytochrome c1, heme protein, mitochondrial, putative	1	10	10	10	6	7	10	0	0	0	6	7	10	0	0	0	6	7	10	0	0	0	31.2	31.2	31.2	46.186	394	394	0	221.44	27.2	29.2	31.2	0	0	0	7.4165e+09	30.7957	31.1369	31.5715	0	0
PF3D7_1352500.1-p1 | transcript=PF3D7_1352500.1 | gene=PF3D7_1352500 | organism=Plasmodium_falciparum_3D7 | gene_product=thioredoxin-related protein, putative | transcript_product=thioredoxin-related protein, putative | location=Pf3D7_13_v3:2093365-2094337	Pf3D7_13_v3:2093365-2094337	PF3D7_1352500.1-p1	10	10	10	PF3D7_1352500	thioredoxin-related protein, putative	1	10	10	10	7	5	8	8	8	7	7	5	8	8	8	7	7	5	8	8	8	7	33.2	33.2	33.2	23.988	208	208	0	19.172	29.8	22.6	27.4	26	31.7	27.4	5.9376e+09	29.5296	29.8458	30.2802	29.9673	29.9614
PF3D7_1431700.1-p1 | transcript=PF3D7_1431700.1 | gene=PF3D7_1431700 | organism=Plasmodium_falciparum_3D7 | gene_product=60S ribosomal protein L14, putative | transcript_product=60S ribosomal protein L14, putative | location=Pf3D7_14_v3:1247030-1247950(+)	Pf3D7_14_v3:1247030-1247950(+)	PF3D7_1431700.1-p1	10	10	10	PF3D7_1431700	60S ribosomal protein L14, putative	1	10	10	10	5	7	6	8	6	6	5	7	6	8	6	6	5	7	6	8	6	6	47.9	47.9	47.9	19.297	165	165	0	33.512	25.5	33.9	28.5	40.6	34.5	25.5	5092500000	29.0817	30.3423	30.0121	29.7044	29.3413
PF3D7_1149400.1-p1 | transcript=PF3D7_1149400.1 | gene=PF3D7_1149400 | organism=Plasmodium_falciparum_3D7 | gene_product=Plasmodium exported protein, unknown function | transcript_product=Plasmodium exported protein, unknown function | location=Pf3D7_11_v3	Pf3D7_11_v3	PF3D7_1149400.1-p1	10	10	10	PF3D7_1149400	Plasmodium exported protein, unknown function	1	10	10	10	6	4	7	6	8	7	6	4	7	6	8	7	6	4	7	6	8	7	34.9	34.9	34.9	25.379	209	209	0	30.12	27.8	19.6	29.2	33.5	34	33.5	4338200000	29.0819	29.7862	30.1484	28.5776	29.4808
PF3D7_1324900.1-p1 | transcript=PF3D7_1324900.1 | gene=PF3D7_1324900 | organism=Plasmodium_falciparum_3D7 | gene_product=L-lactate dehydrogenase | transcript_product=L-lactate dehydrogenase | location=Pf3D7_13_v3:1041157-1042107(+) | protein_length=316 | s	Pf3D7_13_v3:1041157-1042107(+)	PF3D7_1324900.1-p1	10	10	10	PF3D7_1324900	L-lactate dehydrogenase	1	10	10	10	8	7	4	9	8	9	8	7	4	9	8	9	8	7	4	9	8	9	38.3	38.3	38.3	34.107	316	316	0	143.4	30.1	25	15.8	30.7	26.6	37.7	3.5436e+09	29.7596	29.1808	26.7188	29.5263	29.0305
PF3D7_0415900.1-p1 | transcript=PF3D7_0415900.1 | gene=PF3D7_0415900 | organism=Plasmodium_falciparum_3D7 | gene_product=60S ribosomal protein L15, putative | transcript_product=60S ribosomal protein L15, putative | location=Pf3D7_04_v3:697918-698768(-) |	Pf3D7_04_v3:697918-698768(-)	PF3D7_0415900.1-p1	10	10	10	PF3D7_0415900	60S ribosomal protein L15, putative	1	10	10	10	6	7	8	6	9	8	6	7	8	6	9	8	6	7	8	6	9	8	39.5	39.5	39.5	24.134	205	205	0	17.253	30.2	25.4	32.7	31.7	39	31.7	3.3769e+09	28.9919	28.6945	29.6049	28.8762	29.3124
PF3D7_1353100.1-p1 | transcript=PF3D7_1353100.1 | gene=PF3D7_1353100 | organism=Plasmodium_falciparum_3D7 | gene_product=Plasmodium exported protein, unknown function | transcript_product=Plasmodium exported protein, unknown function | location=Pf3D7_13_v3	Pf3D7_13_v3	PF3D7_1353100.1-p1	10	10	10	PF3D7_1353100	Plasmodium exported protein, unknown function	1	10	10	10	5	4	6	8	5	6	5	4	6	8	5	6	5	4	6	8	5	6	39.3	39.3	39.3	32.783	285	285	0	30.054	14.4	11.2	17.9	30.2	11.2	27.7	2170700000	28.2465	28.0155	28.0557	29.2966	28.4128
PF3D7_1315400.1-p1 | transcript=PF3D7_1315400.1 | gene=PF3D7_1315400 | organism=Plasmodium_falciparum_3D7 | gene_product=zinc finger (CCCH type) protein, putative | transcript_product=zinc finger (CCCH type) protein, putative | location=Pf3D7_13_v3:647986-	Pf3D7_13_v3:647986-	PF3D7_1315400.1-p1	10	10	10	PF3D7_1315400	zinc finger (CCCH type) protein, putative	1	10	10	10	4	4	5	6	7	6	4	4	5	6	7	6	4	4	5	6	7	6	21.5	21.5	21.5	47.962	419	419	0	97.017	10.5	12.6	15	15.3	19.8	15.3	2.0254e+09	27.7112	26.7392	28.1537	28.5725	28.8161
PF3D7_0512600.1-p1 | transcript=PF3D7_0512600.1 | gene=PF3D7_0512600 | organism=Plasmodium_falciparum_3D7 | gene_product=ras-related protein Rab-1B | transcript_product=ras-related protein Rab-1B | location=Pf3D7_05_v3:544540-545993(+) | protein_length=200	Pf3D7_05_v3:544540-545993(+)	PF3D7_0512600.1-p1	10	10	10	PF3D7_0512600	ras-related protein Rab-1B	1	10	10	10	6	3	4	8	5	7	6	3	4	8	5	7	6	3	4	8	5	7	65	65	65	22.886	200	200	0	40.144	37.5	14.5	18	51.5	39	41	1.9369e+09	28.3753	26.4202	26.6918	29.1236	28.0527
PF3D7_0522600.1-p1 | transcript=PF3D7_0522600.1 | gene=PF3D7_0522600 | organism=Plasmodium_falciparum_3D7 | gene_product=magnesium transporter NIPA, putative | transcript_product=magnesium transporter NIPA, putative | location=Pf3D7_05_v3:940249-941700(+)	Pf3D7_05_v3:940249-941700(+)	PF3D7_0522600.1-p1	10	10	10	PF3D7_0522600	magnesium transporter NIPA, putative	1	10	10	10	4	5	5	4	7	8	4	5	5	4	7	8	4	5	5	4	7	8	22.8	22.8	22.8	55.563	483	483	0	54.533	12.8	14.3	12.2	14.1	21.9	21.9	1332300000	27.7951	27.3834	27.9915	27.1405	28.1838
PF3D7_1022400.1-p1 | transcript=PF3D7_1022400.1 | gene=PF3D7_1022400 | organism=Plasmodium_falciparum_3D7 | gene_product=serine/arginine-rich splicing factor 4 | transcript_product=serine/arginine-rich splicing factor 4 | location=Pf3D7_10_v3:939938-942234	Pf3D7_10_v3:939938-942234	PF3D7_1022400.1-p1	10	10	10	PF3D7_1022400	serine/arginine-rich splicing factor 4	1	10	10	10	5	7	4	8	6	4	5	7	4	8	6	4	5	7	4	8	6	4	16.7	16.7	16.7	62.116	538	538	0	25.981	10.4	13.6	7.6	13.6	11.9	8.9	1134500000	27.582	27.5132	27.5985	27.8893	27.3342
PF3D7_0912400.1-p1 | transcript=PF3D7_0912400.1 | gene=PF3D7_0912400 | organism=Plasmodium_falciparum_3D7 | gene_product=alkaline phosphatase, putative | transcript_product=alkaline phosphatase, putative | location=Pf3D7_09_v3:551426-553167(-) | protein_le	Pf3D7_09_v3:551426-553167(-)	PF3D7_0912400.1-p1	10	10	10	PF3D7_0912400	alkaline phosphatase, putative	1	10	10	10	3	4	3	7	8	5	3	4	3	7	8	5	3	4	3	7	8	5	24.9	24.9	24.9	52.704	446	446	0	18.033	8.3	10.5	8.3	18.6	19.7	13.5	1075700000	27.2543	27.5244	25.0349	27.9142	27.6231
PF3D7_1108600.1-p1 | transcript=PF3D7_1108600.1 | gene=PF3D7_1108600 | organism=Plasmodium_falciparum_3D7 | gene_product=endoplasmic reticulum-resident calcium binding protein | transcript_product=endoplasmic reticulum-resident calcium binding protein | lo		PF3D7_1108600.1-p1	10	10	10	PF3D7_1108600	endoplasmic reticulum-resident calcium binding protein	1	10	10	10	6	3	2	6	9	5	6	3	2	6	9	5	6	3	2	6	9	5	38.8	38.8	38.8	39.374	343	343	0	83.7	25.1	13.1	10.5	29.4	38.8	21	1.0357e+09	27.6622	26.5347	25.2292	27.5344	28.0481
PF3D7_1330800.1-p1 | transcript=PF3D7_1330800.1 | gene=PF3D7_1330800 | organism=Plasmodium_falciparum_3D7 | gene_product=RNA-binding protein, putative | transcript_product=RNA-binding protein, putative | location=Pf3D7_13_v3:1294615-1296966(+) | protein_le	Pf3D7_13_v3:1294615-1296966(+)	PF3D7_1330800.1-p1	10	10	10	PF3D7_1330800	RNA-binding protein, putative	1	10	10	10	5	2	1	9	7	8	5	2	1	9	7	8	5	2	1	9	7	8	15.8	15.8	15.8	68.009	596	596	0	26.144	7.6	2.9	1.5	14.3	10.4	12.2	947390000	26.471	24.5017	23.267	28.1257	27.959
PF3D7_0710100.1-p1 | transcript=PF3D7_0710100.1 | gene=PF3D7_0710100 | organism=Plasmodium_falciparum_3D7 | gene_product=conserved protein, unknown function | transcript_product=conserved protein, unknown function | location=Pf3D7_07_v3:460057-461436(+) |	Pf3D7_07_v3:460057-461436(+)	PF3D7_0710100.1-p1	10	10	10	PF3D7_0710100	conserved protein, unknown function	1	10	10	10	7	6	5	2	6	1	7	6	5	2	6	1	7	6	5	2	6	1	22.9	22.9	22.9	55.348	459	459	0	20.938	16.3	11.8	11.1	3.1	13.5	1.5	940210000	27.8984	27.9565	27.6209	25.3615	27.1094
PF3D7_1368100.1-p1 | transcript=PF3D7_1368100.1 | gene=PF3D7_1368100 | organism=Plasmodium_falciparum_3D7 | gene_product=26S proteasome regulatory subunit RPN11, putative | transcript_product=26S proteasome regulatory subunit RPN11, putative | location=Pf3	Pf3	PF3D7_1368100.1-p1	10	10	10	PF3D7_1368100	26S proteasome regulatory subunit RPN11, putative	1	10	10	10	6	3	3	9	7	6	6	3	3	9	7	6	6	3	3	9	7	6	33.4	33.4	33.4	35.211	311	311	0	15.6	25.7	10.6	11.3	31.2	21.5	20.9	794020000	27.4675	25.6025	25.0945	27.9733	27.0318
PF3D7_1318800.1-p1 | transcript=PF3D7_1318800.1 | gene=PF3D7_1318800 | organism=Plasmodium_falciparum_3D7 | gene_product=translocation protein SEC63, putative | transcript_product=translocation protein SEC63, putative | location=Pf3D7_13_v3:774790-776745(-	Pf3D7_13_v3:774790-776745(-	PF3D7_1318800.1-p1	10	10	10	PF3D7_1318800	translocation protein SEC63, putative	1	10	10	10	7	5	4	6	7	9	7	5	4	6	7	9	7	5	4	6	7	9	21.7	21.7	21.7	75.871	651	651	0	30.062	16	11.8	8.6	12.1	15.7	19.2	663880000	27.6515	26.3408	23.9665	26.8531	26.6503
PF3D7_0203700.1-p1 | transcript=PF3D7_0203700.1 | gene=PF3D7_0203700 | organism=Plasmodium_falciparum_3D7 | gene_product=protein MAK16, putative | transcript_product=protein MAK16, putative | location=Pf3D7_02_v3:168682-170136(-) | protein_length=439 | seq	Pf3D7_02_v3:168682-170136(-)	PF3D7_0203700.1-p1	10	10	10	PF3D7_0203700	protein MAK16, putative	1	10	10	10	2	5	3	7	7	3	2	5	3	7	7	3	2	5	3	7	7	3	17.1	17.1	17.1	51.457	439	439	0	24.342	6.2	12.3	5.9	15	15.7	9.3	595710000	24.228	26.0964	25.5025	27.3231	27.6466
PF3D7_0105200.1-p1 | transcript=PF3D7_0105200.1 | gene=PF3D7_0105200 | organism=Plasmodium_falciparum_3D7 | gene_product=RAP protein RAP1 | transcript_product=RAP protein RAP1 | location=Pf3D7_01_v3:222254-223960(-) | protein_length=568 | sequence_SO=chrom	Pf3D7_01_v3:222254-223960(-)	PF3D7_0105200.1-p1	10	10	10	PF3D7_0105200	RAP protein RAP1	1	10	10	10	6	8	6	0	0	0	6	8	6	0	0	0	6	8	6	0	0	0	21.3	21.3	21.3	67.156	568	568	0	19.393	12	16	12.1	0	0	0	570650000	27.4305	27.8219	27.1841	0	0
PF3D7_0731300.1-p1 | transcript=PF3D7_0731300.1 | gene=PF3D7_0731300 | organism=Plasmodium_falciparum_3D7 | gene_product=Plasmodium exported protein (PHISTb), unknown function | transcript_product=Plasmodium exported protein (PHISTb), unknown function | lo		PF3D7_0731300.1-p1	10	10	10	PF3D7_0731300	Plasmodium exported protein (PHISTb), unknown function	1	10	10	10	0	0	0	6	7	5	0	0	0	6	7	5	0	0	0	6	7	5	28.7	28.7	28.7	37.723	317	317	0	36.041	0	0	0	22.4	22.4	20.5	532940000	0	0	0	27.7393	27.6388
PF3D7_0709700.1-p1 | transcript=PF3D7_0709700.1 | gene=PF3D7_0709700 | organism=Plasmodium_falciparum_3D7 | gene_product=prodrug activation and resistance esterase | transcript_product=prodrug activation and resistance esterase | location=Pf3D7_07_v3:43508	Pf3D7_07_v3:43508	PF3D7_0709700.1-p1	10	10	10	PF3D7_0709700	prodrug activation and resistance esterase	1	10	10	10	4	3	1	4	6	5	4	3	1	4	6	5	4	3	1	4	6	5	29.9	29.9	29.9	42.357	368	368	0	95.777	12.8	11.1	4.3	14.7	19.8	16.8	491520000	26.5377	25.7632	23.9162	25.7311	27.2369
PF3D7_1327400.1-p1 | transcript=PF3D7_1327400.1 | gene=PF3D7_1327400 | organism=Plasmodium_falciparum_3D7 | gene_product=conserved Plasmodium protein, unknown function | transcript_product=conserved Plasmodium protein, unknown function | location=Pf3D7_13_	Pf3D7_13_	PF3D7_1327400.1-p1	10	10	10	PF3D7_1327400	conserved Plasmodium protein, unknown function	1	10	10	10	1	3	2	1	7	9	1	3	2	1	7	9	1	3	2	1	7	9	37.1	37.1	37.1	36.108	302	302	0	20.25	3.3	11.9	7	3	24.8	33.8	429390000	22.9698	25.111	24.5698	23.4649	26.8772
PF3D7_1306200.1-p1 | transcript=PF3D7_1306200.1 | gene=PF3D7_1306200 | organism=Plasmodium_falciparum_3D7 | gene_product=conserved protein, unknown function | transcript_product=conserved protein, unknown function | location=Pf3D7_13_v3:289564-291000(-) |	Pf3D7_13_v3:289564-291000(-)	PF3D7_1306200.1-p1	10	10	10	PF3D7_1306200	conserved protein, unknown function	1	10	10	10	1	3	6	3	4	4	1	3	6	3	4	4	1	3	6	3	4	4	25.1	25.1	25.1	56.811	478	478	0	18.343	1.9	8.4	15.9	7.1	8.8	10.3	419070000	25.3517	25.1809	26.4377	26.1062	26.6398
PF3D7_0730900.1-p1 | transcript=PF3D7_0730900.1 | gene=PF3D7_0730900 | organism=Plasmodium_falciparum_3D7 | gene_product=EMP1-trafficking protein | transcript_product=EMP1-trafficking protein | location=Pf3D7_07_v3:1325375-1331813(+) | protein_length=2110	Pf3D7_07_v3:1325375-1331813(+)	PF3D7_0730900.1-p1	10	10	10	PF3D7_0730900	EMP1-trafficking protein	1	10	10	10	5	4	7	5	5	1	5	4	7	5	5	1	5	4	7	5	5	1	19.5	19.5	19.5	244.19	2110	2110	0	23.156	12.2	10.5	16.8	13.6	9	4	412190000	26.0348	26.336	26.2441	26.4175	26.2758
PF3D7_1432500.1-p1 | transcript=PF3D7_1432500.1 | gene=PF3D7_1432500 | organism=Plasmodium_falciparum_3D7 | gene_product=RNA methyltransferase, putative | transcript_product=RNA methyltransferase, putative | location=Pf3D7_14_v3:1283570-1285063(+) | protei	Pf3D7_14_v3:1283570-1285063(+)	PF3D7_1432500.1-p1	10	10	10	PF3D7_1432500	RNA methyltransferase, putative	1	10	10	10	4	6	9	0	0	0	4	6	9	0	0	0	4	6	9	0	0	0	27.9	27.9	27.9	51.847	444	444	0	20.72	10.1	16.2	24.3	0	0	0	396820000	25.6081	26.8104	27.7643	0	0
PF3D7_0524400.1-p1 | transcript=PF3D7_0524400.1 | gene=PF3D7_0524400 | organism=Plasmodium_falciparum_3D7 | gene_product=ribosome-interacting GTPase 1, putative | transcript_product=ribosome-interacting GTPase 1, putative | location=Pf3D7_05_v3:1013453-101	Pf3D7_05_v3:1013453-101	PF3D7_0524400.1-p1	10	10	10	PF3D7_0524400	ribosome-interacting GTPase 1, putative	1	10	10	10	1	2	4	6	4	6	1	2	4	6	4	6	1	2	4	6	4	6	32.9	32.9	32.9	40.684	365	365	0	17.212	3.8	6.8	12.3	19.5	14	19.7	342340000	22.5181	24.8048	25.5309	26.4341	25.8276
PF3D7_1354500.1-p1 | transcript=PF3D7_1354500.1 | gene=PF3D7_1354500 | organism=Plasmodium_falciparum_3D7 | gene_product=adenylosuccinate synthetase | transcript_product=adenylosuccinate synthetase | location=Pf3D7_13_v3:2174346-2175797(+) | protein_length	Pf3D7_13_v3:2174346-2175797(+)	PF3D7_1354500.1-p1	10	10	10	PF3D7_1354500	adenylosuccinate synthetase	1	10	10	10	3	2	2	6	7	5	3	2	2	6	7	5	3	2	2	6	7	5	30.5	30.5	30.5	50.064	442	442	0	23.977	9.7	5.2	5.9	16.7	24	16.1	328180000	25.102	23.6417	24.3045	26.572	26.4863
PF3D7_0930600.1-p1 | transcript=PF3D7_0930600.1 | gene=PF3D7_0930600 | organism=Plasmodium_falciparum_3D7 | gene_product=peptidyl-prolyl cis-trans isomerase | transcript_product=peptidyl-prolyl cis-trans isomerase | location=Pf3D7_09_v3:1218393-1221000(-)	Pf3D7_09_v3:1218393-1221000(-)	PF3D7_0930600.1-p1	10	10	10	PF3D7_0930600	peptidyl-prolyl cis-trans isomerase	1	10	10	10	2	1	4	3	5	5	2	1	4	3	5	5	2	1	4	3	5	5	16.1	16.1	16.1	72.551	609	609	0	23.696	3.4	1.8	6.6	7.1	10	11.2	268800000	24.354	23.5666	25.7394	24.6042	26.1779
PF3D7_1244100.1-p1 | transcript=PF3D7_1244100.1 | gene=PF3D7_1244100 | organism=Plasmodium_falciparum_3D7 | gene_product=N-alpha-acetyltransferase 15, NatA auxiliary subunit, putative | transcript_product=N-alpha-acetyltransferase 15, NatA auxiliary subuni		PF3D7_1244100.1-p1	10	10	10	PF3D7_1244100	N-alpha-acetyltransferase 15, NatA auxiliary subuni	1	10	10	10	4	0	1	7	9	3	4	0	1	7	9	3	4	0	1	7	9	3	9	9	9	154.9	1296	1296	0	31.567	3.9	0	1.3	6.7	8.2	3	266330000	24.5134	0	23.0291	26.531	26.6393
PF3D7_0915600.1-p1 | transcript=PF3D7_0915600.1 | gene=PF3D7_0915600 | organism=Plasmodium_falciparum_3D7 | gene_product=conserved Plasmodium protein, unknown function | transcript_product=conserved Plasmodium protein, unknown function | location=Pf3D7_09_	Pf3D7_09_	PF3D7_0915600.1-p1	10	10	10	PF3D7_0915600	conserved Plasmodium protein, unknown function	1	10	10	10	1	2	2	2	4	9	1	2	2	2	4	9	1	2	2	2	4	9	34.5	34.5	34.5	28.481	238	238	0	16.294	4.6	8	8	8	11.8	34	232340000	21.9389	22.1964	23.7516	25.1788	25.2753
PF3D7_0606700.1-p1 | transcript=PF3D7_0606700.1 | gene=PF3D7_0606700 | organism=Plasmodium_falciparum_3D7 | gene_product=coatomer alpha subunit, putative | transcript_product=coatomer alpha subunit, putative | location=Pf3D7_06_v3:282049-287017(+) | protei	Pf3D7_06_v3:282049-287017(+)	PF3D7_0606700.1-p1	10	10	10	PF3D7_0606700	coatomer alpha subunit, putative	1	10	10	10	3	1	0	8	4	6	3	1	0	8	4	6	3	1	0	8	4	6	7.6	7.6	7.6	176.94	1512	1512	0	17.7	2.5	0.8	0	6	3.6	5	228600000	25.6239	23.0719	0	26.3415	24.495
PF3D7_1464900.1-p1 | transcript=PF3D7_1464900.1 | gene=PF3D7_1464900 | organism=Plasmodium_falciparum_3D7 | gene_product=ATP-dependent zinc metalloprotease FTSH, putative | transcript_product=ATP-dependent zinc metalloprotease FTSH, putative | location=Pf3	Pf3	PF3D7_1464900.1-p1	10	10	10	PF3D7_1464900	ATP-dependent zinc metalloprotease FTSH, putative	1	10	10	10	5	7	3	1	0	0	5	7	3	1	0	0	5	7	3	1	0	0	15.7	15.7	15.7	79.814	706	706	0	98.074	8.8	11.3	5.2	2.1	0	0	202590000	26.4142	26.2223	24.8411	22.1984	0
PF3D7_0503800.1-p1 | transcript=PF3D7_0503800.1 | gene=PF3D7_0503800 | organism=Plasmodium_falciparum_3D7 | gene_product=60S ribosomal protein L31 | transcript_product=60S ribosomal protein L31 | location=Pf3D7_05_v3:151422-152384(-) | protein_length=120 |	Pf3D7_05_v3:151422-152384(-)	PF3D7_0503800.1-p1	9	9	9	PF3D7_0503800	60S ribosomal protein L31	1	9	9	9	2	4	6	7	6	5	2	4	6	7	6	5	2	4	6	7	6	5	46.7	46.7	46.7	14.065	120	120	0	85.996	20	26.7	44.2	39.2	39.2	36.7	15024000000	29.7903	31.0656	31.4454	30.9048	31.5834
PF3D7_1331800.1-p1 | transcript=PF3D7_1331800.1 | gene=PF3D7_1331800 | organism=Plasmodium_falciparum_3D7 | gene_product=60S ribosomal protein L23, putative | transcript_product=60S ribosomal protein L23, putative | location=Pf3D7_13_v3:1324012-1324802(+)	Pf3D7_13_v3:1324012-1324802(+)	PF3D7_1331800.1-p1	9	9	9	PF3D7_1331800	60S ribosomal protein L23, putative	1	9	9	9	5	6	7	5	7	8	5	6	7	5	7	8	5	6	7	5	7	8	71.2	71.2	71.2	14.993	139	139	0	144.68	38.8	53.2	45.3	43.2	64.7	59.7	8.1377e+09	30.3409	30.3224	30.3509	28.4651	30.5777
PF3D7_0813300.1-p1 | transcript=PF3D7_0813300.1 | gene=PF3D7_0813300 | organism=Plasmodium_falciparum_3D7 | gene_product=NPL domain-containing protein, putative | transcript_product=NPL domain-containing protein, putative | location=Pf3D7_08_v3:656078-6576	Pf3D7_08_v3:656078-6576	PF3D7_0813300.1-p1	9	9	9	PF3D7_0813300	NPL domain-containing protein, putative	1	9	9	9	8	7	4	6	8	7	8	7	4	6	8	7	8	7	4	6	8	7	24.1	24.1	24.1	36.255	315	315	0	44.261	24.1	19.7	16.2	16.8	20.3	19.7	4389100000	29.3987	29.4735	29.064	29.1608	29.7059
PF3D7_0807300.1-p1 | transcript=PF3D7_0807300.1 | gene=PF3D7_0807300 | organism=Plasmodium_falciparum_3D7 | gene_product=ras-related protein Rab-18 | transcript_product=ras-related protein Rab-18 | location=Pf3D7_08_v3:381564-382847(+) | protein_length=201	Pf3D7_08_v3:381564-382847(+)	PF3D7_0807300.1-p1	9	9	9	PF3D7_0807300	ras-related protein Rab-18	1	9	9	9	6	6	6	8	8	6	6	6	6	8	8	6	6	6	6	8	8	6	55.2	55.2	55.2	23.162	201	201	0	34.761	34.8	37.8	34.8	51.2	47.3	36.3	2744400000	28.3006	28.354	27.6125	29.3482	29.2604
PF3D7_1114200.1-p1 | transcript=PF3D7_1114200.1 | gene=PF3D7_1114200 | organism=Plasmodium_falciparum_3D7 | gene_product=GTPase-activating protein, putative | transcript_product=GTPase-activating protein, putative | location=Pf3D7_11_v3:542330-544765(-) |	Pf3D7_11_v3:542330-544765(-)	PF3D7_1114200.1-p1	9	9	9	PF3D7_1114200	GTPase-activating protein, putative	1	9	9	9	4	6	8	5	8	6	4	6	8	5	8	6	4	6	8	5	8	6	22	22	22	44.607	373	373	0	28.35	11.8	16.6	21.7	14.5	21.7	17.2	1.867e+09	27.2464	28.222	28.1998	28.1755	29.1239
PF3D7_0829100.1-p1 | transcript=PF3D7_0829100.1 | gene=PF3D7_0829100 | organism=Plasmodium_falciparum_3D7 | gene_product=coiled-coil domain-containing protein 124, putative | transcript_product=coiled-coil domain-containing protein 124, putative | location		PF3D7_0829100.1-p1	9	9	9	PF3D7_0829100	coiled-coil domain-containing protein 124, putative	1	9	9	9	4	1	1	7	6	7	4	1	1	7	6	7	4	1	1	7	6	7	38.4	38.4	38.4	25.929	216	216	0	30.698	18.1	4.2	3.7	33.3	27.3	33.8	1.5705e+09	27.4305	23.8218	0	28.6835	28.5378
PF3D7_1408500.1-p1 | transcript=PF3D7_1408500.1 | gene=PF3D7_1408500 | organism=Plasmodium_falciparum_3D7 | gene_product=conserved Plasmodium protein, unknown function | transcript_product=conserved Plasmodium protein, unknown function | location=Pf3D7_14_	Pf3D7_14_	PF3D7_1408500.1-p1	9	9	9	PF3D7_1408500	conserved Plasmodium protein, unknown function	1	9	9	9	3	3	8	3	3	6	3	3	8	3	3	6	3	3	8	3	3	6	26.7	26.7	26.7	22.965	195	195	0	11.357	12.8	12.8	26.7	12.3	12.8	25.6	1415400000	27.26	27.5081	28.4518	27.3889	27.2403
PF3D7_1346300.1-p1 | transcript=PF3D7_1346300.1 | gene=PF3D7_1346300 | organism=Plasmodium_falciparum_3D7 | gene_product=DNA/RNA-binding protein Alba 2 | transcript_product=DNA/RNA-binding protein Alba 2 | location=Pf3D7_13_v3:1849528-1850517(+) | protein_	Pf3D7_13_v3:1849528-1850517(+)	PF3D7_1346300.1-p1	9	9	9	PF3D7_1346300	DNA/RNA-binding protein Alba 2	1	9	9	9	5	5	4	5	5	8	5	5	4	5	5	8	5	5	4	5	5	8	39.8	39.8	39.8	24.984	211	211	0	12.091	19.4	25.6	19.4	24.6	25.6	39.3	1.0225e+09	27.25	27.4176	26.6672	27.7215	27.6572
PF3D7_0903200.1-p1 | transcript=PF3D7_0903200.1 | gene=PF3D7_0903200 | organism=Plasmodium_falciparum_3D7 | gene_product=ras-related protein RAB7 | transcript_product=ras-related protein RAB7 | location=Pf3D7_09_v3:133762-135587(-) | protein_length=206 | s	Pf3D7_09_v3:133762-135587(-)	PF3D7_0903200.1-p1	9	9	9	PF3D7_0903200	ras-related protein RAB7	1	9	9	9	5	5	2	6	5	6	5	5	2	6	5	6	5	5	2	6	5	6	54.9	54.9	54.9	23.788	206	206	0	42.188	33.5	28.2	11.7	35.4	30.1	35	963170000	26.7348	26.7197	24.9381	27.8815	27.8146
PF3D7_0815600.1-p1 | transcript=PF3D7_0815600.1 | gene=PF3D7_0815600 | organism=Plasmodium_falciparum_3D7 | gene_product=eukaryotic translation initiation factor 3 subunit G, putative | transcript_product=eukaryotic translation initiation factor 3 subunit		PF3D7_0815600.1-p1	9	9	9	PF3D7_0815600	eukaryotic translation initiation factor 3 subunit	1	9	9	9	5	3	1	8	7	4	5	3	1	8	7	4	5	3	1	8	7	4	47.4	47.4	47.4	31.251	268	268	0	47.5	31.3	16	6.7	40.3	35.8	22.8	954440000	27.9583	25.9504	23.5543	27.844	27.663
PF3D7_0102900.1-p1 | transcript=PF3D7_0102900.1 | gene=PF3D7_0102900 | organism=Plasmodium_falciparum_3D7 | gene_product=aspartate--tRNA ligase | transcript_product=aspartate--tRNA ligase | location=Pf3D7_01_v3:128960-130840(-) | protein_length=626 | seque	Pf3D7_01_v3:128960-130840(-)	PF3D7_0102900.1-p1	9	9	9	PF3D7_0102900	aspartate--tRNA ligase	1	9	9	9	5	4	6	7	7	4	5	4	6	7	7	4	5	4	6	7	7	4	16.6	16.6	16.6	73.449	626	626	0	20.265	9.3	7.7	11.3	13.7	13.6	8.3	799620000	27.1549	26.1658	26.8516	27.548	27.2717
PF3D7_1118500.1-p1 | transcript=PF3D7_1118500.1 | gene=PF3D7_1118500 | organism=Plasmodium_falciparum_3D7 | gene_product=nucleolar protein 56, putative | transcript_product=nucleolar protein 56, putative | location=Pf3D7_11_v3:703175-704959(+) | protein_le	Pf3D7_11_v3:703175-704959(+)	PF3D7_1118500.1-p1	9	9	9	PF3D7_1118500	nucleolar protein 56, putative	1	9	9	9	0	2	5	6	1	3	0	2	5	6	1	3	0	2	5	6	1	3	21.4	21.4	21.4	69.389	594	594	0	11.686	0	3.5	11.6	14.6	1.3	5.6	772490000	0	24.9559	26.228	26.6274	23.3352
PF3D7_1220900.1-p1 | transcript=PF3D7_1220900.1 | gene=PF3D7_1220900 | organism=Plasmodium_falciparum_3D7 | gene_product=heterochromatin protein 1 | transcript_product=heterochromatin protein 1 | location=Pf3D7_12_v3:831252-832052(-) | protein_length=266 |	Pf3D7_12_v3:831252-832052(-)	PF3D7_1220900.1-p1	9	9	9	PF3D7_1220900	heterochromatin protein 1	1	9	9	9	7	5	5	5	3	4	7	5	5	5	3	4	7	5	5	5	3	4	32	32	32	31.018	266	266	0	58.767	28.9	13.9	13.9	21.1	8.6	11.3	701150000	27.5681	26.7477	26.5107	26.7998	25.5862
PF3D7_1335100.1-p1 | transcript=PF3D7_1335100.1 | gene=PF3D7_1335100 | organism=Plasmodium_falciparum_3D7 | gene_product=merozoite surface protein 7 | transcript_product=merozoite surface protein 7 | location=Pf3D7_13_v3:1419086-1420141(-) | protein_length	Pf3D7_13_v3:1419086-1420141(-)	PF3D7_1335100.1-p1	9	9	9	PF3D7_1335100	merozoite surface protein 7	1	9	9	9	2	2	1	6	5	3	2	2	1	6	5	3	2	2	1	6	5	3	26.8	26.8	26.8	41.276	351	351	0	45.094	5.1	9.7	2.6	19.9	21.7	7.7	679250000	25.4018	25.6684	21.9541	28.2752	27.195
PF3D7_1419700.1-p1 | transcript=PF3D7_1419700.1 | gene=PF3D7_1419700 | organism=Plasmodium_falciparum_3D7 | gene_product=eukaryotic translation initiation factor 3 subunit H, putative | transcript_product=eukaryotic translation initiation factor 3 subunit		PF3D7_1419700.1-p1	9	9	9	PF3D7_1419700	eukaryotic translation initiation factor 3 subunit	1	9	9	9	7	5	4	4	6	3	7	5	4	4	6	3	7	5	4	4	6	3	25.5	25.5	25.5	59.692	509	509	0	26.596	19.8	13.2	9.2	11	19.3	9.4	673200000	27.4782	26.6653	25.9147	26.431	27.1015
PF3D7_1471000.1-p1 | transcript=PF3D7_1471000.1 | gene=PF3D7_1471000 | organism=Plasmodium_falciparum_3D7 | gene_product=RNA 3-terminal phosphate cyclase-like protein, putative | transcript_product=RNA 3-terminal phosphate cyclase-like protein, putative		PF3D7_1471000.1-p1	9	9	9	PF3D7_1471000	RNA 3-terminal phosphate cyclase-like protein, putative	1	9	9	9	3	5	7	4	5	4	3	5	7	4	5	4	3	5	7	4	5	4	25.9	25.9	25.9	54.895	467	467	0	45.358	9.2	15.2	20.1	12.4	15.8	12.8	662930000	26.1477	26.5594	27.5708	26.2497	26.7338
PF3D7_1439800.1-p1 | transcript=PF3D7_1439800.1 | gene=PF3D7_1439800 | organism=Plasmodium_falciparum_3D7 | gene_product=vesicle-associated membrane protein, putative | transcript_product=vesicle-associated membrane protein, putative | location=Pf3D7_14_v3	Pf3D7_14_v3	PF3D7_1439800.1-p1	9	9	9	PF3D7_1439800	vesicle-associated membrane protein, putative	1	9	9	9	4	0	1	6	8	4	4	0	1	6	8	4	4	0	1	6	8	4	39.4	39.4	39.4	27.686	241	241	0	43.385	19.1	0	6.2	36.1	39.4	24.5	579230000	26.7248	0	24.3933	27.7301	27.077
PF3D7_1455300.1-p1 | transcript=PF3D7_1455300.1 | gene=PF3D7_1455300 | organism=Plasmodium_falciparum_3D7 | gene_product=conserved protein, unknown function | transcript_product=conserved protein, unknown function | location=Pf3D7_14_v3:2259465-2261297(+)	Pf3D7_14_v3:2259465-2261297(+)	PF3D7_1455300.1-p1	9	9	9	PF3D7_1455300	conserved protein, unknown function	1	9	9	9	5	2	1	6	5	7	5	2	1	6	5	7	5	2	1	6	5	7	15.4	15.4	15.4	69.527	610	610	0	17.008	9.8	4.1	1.8	11.5	8.2	13.1	535300000	26.8536	25.0232	24.4114	26.5826	26.3435
PF3D7_0617000.1-p1 | transcript=PF3D7_0617000.1 | gene=PF3D7_0617000 | organism=Plasmodium_falciparum_3D7 | gene_product=mitochondrial import receptor subunit TOM40, putative | transcript_product=mitochondrial import receptor subunit TOM40, putative | loca		PF3D7_0617000.1-p1	9	9	9	PF3D7_0617000	mitochondrial import receptor subunit TOM40, putative	1	9	9	9	8	4	2	3	3	4	8	4	2	3	3	4	8	4	2	3	3	4	23.9	23.9	23.9	43.624	377	377	0	49.864	20.4	12.2	6.1	8.8	8.8	11.1	471370000	27.4485	26.6464	24.7783	25.9018	25.1629
PF3D7_0913200.1-p1 | transcript=PF3D7_0913200.1 | gene=PF3D7_0913200 | organism=Plasmodium_falciparum_3D7 | gene_product=elongation factor 1-beta | transcript_product=elongation factor 1-beta | location=Pf3D7_09_v3:575679-576509(+) | protein_length=276 | s	Pf3D7_09_v3:575679-576509(+)	PF3D7_0913200.1-p1	9	9	9	PF3D7_0913200	elongation factor 1-beta	1	9	9	9	4	2	1	6	5	1	4	2	1	6	5	1	4	2	1	6	5	1	39.5	39.5	39.5	32.026	276	276	0	17.45	20.7	6.9	2.9	22.8	23.6	3.6	444780000	26.5435	24.9437	24.3813	27.2306	26.462
PF3D7_0706000.1-p1 | transcript=PF3D7_0706000.1 | gene=PF3D7_0706000 | organism=Plasmodium_falciparum_3D7 | gene_product=importin-7, putative | transcript_product=importin-7, putative | location=Pf3D7_07_v3:293400-297089(+) | protein_length=1229 | sequence	Pf3D7_07_v3:293400-297089(+)	PF3D7_0706000.1-p1	9	9	9	PF3D7_0706000	importin-7, putative	1	9	9	9	2	1	0	9	7	7	2	1	0	9	7	7	2	1	0	9	7	7	7.1	7.1	7.1	145.51	1229	1229	0	14.525	1.7	1.1	0	7.1	5.5	5.2	396490000	23.7696	23.6153	0	27.3321	26.3176
PF3D7_0527500.1-p1 | transcript=PF3D7_0527500.1 | gene=PF3D7_0527500 | organism=Plasmodium_falciparum_3D7 | gene_product=Hsc70-interacting protein | transcript_product=Hsc70-interacting protein | location=Pf3D7_05_v3:1143618-1145359(+) | protein_length=458	Pf3D7_05_v3:1143618-1145359(+)	PF3D7_0527500.1-p1	9	9	9	PF3D7_0527500	Hsc70-interacting protein	1	9	9	9	3	0	0	8	2	5	3	0	0	8	2	5	3	0	0	8	2	5	19.2	19.2	19.2	51.125	458	458	0	25.524	5.9	0	0	19.2	6.6	13.5	395330000	25.184	0	0	27.4717	24.9418
PF3D7_1312600.1-p1 | transcript=PF3D7_1312600.1 | gene=PF3D7_1312600 | organism=Plasmodium_falciparum_3D7 | gene_product=2-oxoisovalerate dehydrogenase subunit alpha, mitochondrial, putative | transcript_product=2-oxoisovalerate dehydrogenase subunit alpha		PF3D7_1312600.1-p1	9	9	9	PF3D7_1312600	2-oxoisovalerate dehydrogenase subunit alpha	1	9	9	9	6	7	6	0	0	0	6	7	6	0	0	0	6	7	6	0	0	0	22.4	22.4	22.4	49.871	429	429	0	27.558	20	18.2	18.2	0	0	0	321940000	26.8897	26.9579	26.0028	0	0
PF3D7_0422700.1-p1 | transcript=PF3D7_0422700.1 | gene=PF3D7_0422700 | organism=Plasmodium_falciparum_3D7 | gene_product=eukaryotic initiation factor 4A-III, putative | transcript_product=eukaryotic initiation factor 4A-III, putative | location=Pf3D7_04_v3	Pf3D7_04_v3	PF3D7_0422700.1-p1	9	9	9	PF3D7_0422700	eukaryotic initiation factor 4A-III, putative	1	9	9	9	4	1	1	2	4	6	4	1	1	2	4	6	4	1	1	2	4	6	26.2	26.2	26.2	44.799	390	390	0	14.484	12.3	4.1	4.1	6.2	10.8	18.2	320330000	26.6697	24.4909	25.8737	24.8047	24.5068
PF3D7_1334200.1-p1 | transcript=PF3D7_1334200.1 | gene=PF3D7_1334200 | organism=Plasmodium_falciparum_3D7 | gene_product=chaperone binding protein, putative | transcript_product=chaperone binding protein, putative | location=Pf3D7_13_v3:1398271-1399845(+)	Pf3D7_13_v3:1398271-1399845(+)	PF3D7_1334200.1-p1	9	9	9	PF3D7_1334200	chaperone binding protein, putative	1	9	9	9	1	1	3	6	6	4	1	1	3	6	6	4	1	1	3	6	6	4	13.9	13.9	13.9	62.673	524	524	0	12.173	1.5	1.7	5.2	11.3	12	6.1	317900000	24.1491	23.8037	24.8471	26.7631	26.3393
PF3D7_1474900.1-p1 | transcript=PF3D7_1474900.1 | gene=PF3D7_1474900 | organism=Plasmodium_falciparum_3D7 | gene_product=trailer hitch homolog, putative | transcript_product=trailer hitch homolog, putative | location=Pf3D7_14_v3:3072261-3073247(+) | protei	Pf3D7_14_v3:3072261-3073247(+)	PF3D7_1474900.1-p1	9	9	9	PF3D7_1474900	trailer hitch homolog, putative	1	9	9	9	6	1	1	3	5	5	6	1	1	3	5	5	6	1	1	3	5	5	35.1	35.1	35.1	38.569	328	328	0	35.789	26.2	2.1	4.6	11.6	17.7	17.4	313930000	26.5403	22.7305	23.4429	25.3273	25.7347
PF3D7_1451800.1-p1 | transcript=PF3D7_1451800.1 | gene=PF3D7_1451800 | organism=Plasmodium_falciparum_3D7 | gene_product=sortilin | transcript_product=sortilin | location=Pf3D7_14_v3:2123461-2126599(+) | protein_length=895 | sequence_SO=chromosome | SO=pro	Pf3D7_14_v3:2123461-2126599(+)	PF3D7_1451800.1-p1	9	9	9	PF3D7_1451800	sortilin	1	9	9	9	2	3	2	7	6	4	2	3	2	7	6	4	2	3	2	7	6	4	11.3	11.3	11.3	102.27	895	895	0	15.235	2.2	3	2.5	9.4	7.5	5.5	313280000	25.9347	25.087	24.9984	25.979	25.8089
PF3D7_1001600.1-p1 | transcript=PF3D7_1001600.1 | gene=PF3D7_1001600 | organism=Plasmodium_falciparum_3D7 | gene_product=exported lipase 2 | transcript_product=exported lipase 2 | location=Pf3D7_10_v3:86538-89009(-) | protein_length=763 | sequence_SO=chrom	Pf3D7_10_v3:86538-89009(-)	PF3D7_1001600.1-p1	9	9	9	PF3D7_1001600	exported lipase 2	1	9	9	9	7	6	4	1	0	0	7	6	4	1	0	0	7	6	4	1	0	0	14.3	14.3	14.3	88.563	763	763	0	23.125	12.1	10.7	8.1	1.8	0	0	229630000	26.598	26.2005	25.2621	23.3503	0
PF3D7_1342600.1-p1 | transcript=PF3D7_1342600.1 | gene=PF3D7_1342600 | organism=Plasmodium_falciparum_3D7 | gene_product=myosin A | transcript_product=myosin A | location=Pf3D7_13_v3:1673699-1676539(+) | protein_length=818 | sequence_SO=chromosome | SO=pro	Pf3D7_13_v3:1673699-1676539(+)	PF3D7_1342600.1-p1	9	9	9	PF3D7_1342600	myosin A	1	9	9	9	6	2	3	1	3	3	6	2	3	1	3	3	6	2	3	1	3	3	17.5	17.5	17.5	92.276	818	818	0	14.368	12.1	3.3	5.1	1.1	4.2	4.6	222550000	26.2464	24.3439	24.9658	23.7351	25.4014
PF3D7_1311800.1-p1 | transcript=PF3D7_1311800.1 | gene=PF3D7_1311800 | organism=Plasmodium_falciparum_3D7 | gene_product=M1-family alanyl aminopeptidase | transcript_product=M1-family alanyl aminopeptidase | location=Pf3D7_13_v3:501790-505047(+) | protein_	Pf3D7_13_v3:501790-505047(+)	PF3D7_1311800.1-p1	9	9	9	PF3D7_1311800	M1-family alanyl aminopeptidase	1	9	9	9	4	0	0	6	3	0	4	0	0	6	3	0	4	0	0	6	3	0	9.9	9.9	9.9	126.06	1085	1085	0	10.295	4.6	0	0	7.1	2.7	0	143520000	24.485	0	0	26.3476	25.0464
PF3D7_0726900.1-p1 | transcript=PF3D7_0726900.1 | gene=PF3D7_0726900 | organism=Plasmodium_falciparum_3D7 | gene_product=mitochondrial import inner membrane translocase subunit TIM50, putative | transcript_product=mitochondrial import inner membrane transl		PF3D7_0726900.1-p1	9	9	9	PF3D7_0726900	mitochondrial import inner membrane transl	1	9	9	9	4	4	7	0	0	0	4	4	7	0	0	0	4	4	7	0	0	0	12.9	12.9	12.9	60.945	519	519	0	14.97	8.3	6.7	10.8	0	0	0	142000000	25.5502	24.6504	25.9877	0	0
PF3D7_1338100.1-p1 | transcript=PF3D7_1338100.1 | gene=PF3D7_1338100 | organism=Plasmodium_falciparum_3D7 | gene_product=26S proteasome regulatory subunit RPN3, putative | transcript_product=26S proteasome regulatory subunit RPN3, putative | location=Pf3D7	Pf3D7	PF3D7_1338100.1-p1	9	9	9	PF3D7_1338100	26S proteasome regulatory subunit RPN3, putative	1	9	9	9	5	1	0	4	2	1	5	1	0	4	2	1	5	1	0	4	2	1	19.5	19.5	19.5	59.066	503	503	0	20.417	11.3	1.4	0	10.1	4	2.6	132950000	24.956	23.9577	0	25.4175	24.9327
PF3D7_1308200.1-p1 | transcript=PF3D7_1308200.1 | gene=PF3D7_1308200 | organism=Plasmodium_falciparum_3D7 | gene_product=carbamoyl phosphate synthetase | transcript_product=carbamoyl phosphate synthetase | location=Pf3D7_13_v3:361166-368495(-) | protein_le	Pf3D7_13_v3:361166-368495(-)	PF3D7_1308200.1-p1	9	9	9	PF3D7_1308200	carbamoyl phosphate synthetase	1	9	9	9	2	0	0	7	3	2	2	0	0	7	3	2	2	0	0	7	3	2	4.2	4.2	4.2	273.43	2375	2375	0	8.7024	1.1	0	0	3	1.4	0.9	108480000	24.0802	0	0	25.3819	24.8675
PF3D7_0801500.1-p1 | transcript=PF3D7_0801500.1 | gene=PF3D7_0801500 | organism=Plasmodium_falciparum_3D7 | gene_product=nucleolar protein 10, putative | transcript_product=nucleolar protein 10, putative | location=Pf3D7_08_v3:106593-108242(-) | protein_le	Pf3D7_08_v3:106593-108242(-)	PF3D7_0801500.1-p1	9	9	9	PF3D7_0801500	nucleolar protein 10, putative	1	9	9	9	1	0	2	4	2	3	1	0	2	4	2	3	1	0	2	4	2	3	16.9	16.9	16.9	64.408	549	549	0	15.349	1.8	0	4	8.6	3.5	6.7	92275000	22.7049	0	23.9576	25.2048	24.0177
PF3D7_0312800.1-p1 | transcript=PF3D7_0312800.1 | gene=PF3D7_0312800 | organism=Plasmodium_falciparum_3D7 | gene_product=60S ribosomal protein L26, putative | transcript_product=60S ribosomal protein L26, putative | location=Pf3D7_03_v3:534239-535238(+) |	Pf3D7_03_v3:534239-535238(+)	PF3D7_0312800.1-p1	8	8	8	PF3D7_0312800	60S ribosomal protein L26, putative	1	8	8	8	8	7	7	7	7	7	8	7	7	7	7	7	8	7	7	7	7	7	37.3	37.3	37.3	14.812	126	126	0	76.926	37.3	36.5	37.3	37.3	36.5	36.5	58176000000	33.0133	33.3493	33.4835	32.6562	32.9156
PF3D7_1019400.1-p1 | transcript=PF3D7_1019400.1 | gene=PF3D7_1019400 | organism=Plasmodium_falciparum_3D7 | gene_product=60S ribosomal protein L30e, putative | transcript_product=60S ribosomal protein L30e, putative | location=Pf3D7_10_v3:786503-787008(+)	Pf3D7_10_v3:786503-787008(+)	PF3D7_1019400.1-p1	8	8	8	PF3D7_1019400	60S ribosomal protein L30e, putative	1	8	8	8	8	6	6	7	8	8	8	6	6	7	8	8	8	6	6	7	8	8	68.5	68.5	68.5	11.775	108	108	0	213.37	68.5	59.3	67.6	66.7	68.5	68.5	42954000000	32.0134	31.7855	31.8376	33.1719	33.539
PF3D7_0706400.1-p1 | transcript=PF3D7_0706400.1 | gene=PF3D7_0706400 | organism=Plasmodium_falciparum_3D7 | gene_product=60S ribosomal protein L37 | transcript_product=60S ribosomal protein L37 | location=Pf3D7_07_v3:306855-307133(-) | protein_length=92 |	Pf3D7_07_v3:306855-307133(-)	PF3D7_0706400.1-p1	8	8	8	PF3D7_0706400	60S ribosomal protein L37	1	8	8	8	6	5	5	6	7	8	6	5	5	6	7	8	6	5	5	6	7	8	40.2	40.2	40.2	10.539	92	92	0	14.761	32.6	32.6	32.6	39.1	40.2	40.2	30927000000	31.7441	31.7553	31.469	32.0965	32.7418
PF3D7_1402500.1-p1 | transcript=PF3D7_1402500.1 | gene=PF3D7_1402500 | organism=Plasmodium_falciparum_3D7 | gene_product=ribosomal protein S27a, putative | transcript_product=ribosomal protein S27a, putative | location=Pf3D7_14_v3:92264-93537(-) | protein_	Pf3D7_14_v3:92264-93537(-)	PF3D7_1402500.1-p1	8	8	8	PF3D7_1402500	ribosomal protein S27a, putative	1	8	8	8	7	7	6	6	8	7	7	7	6	6	8	7	7	7	6	6	8	7	28.2	28.2	28.2	17.399	149	149	0	117.79	28.2	28.2	26.2	23.5	28.2	23.5	24309000000	31.4382	31.8806	31.4554	31.9335	32.5005
PF3D7_0320900.1-p1 | transcript=PF3D7_0320900.1 | gene=PF3D7_0320900 | organism=Plasmodium_falciparum_3D7 | gene_product=histone H2A.Z | transcript_product=histone H2A.Z | location=Pf3D7_03_v3:875213-876295(+) | protein_length=158 | sequence_SO=chromosome	Pf3D7_03_v3:875213-876295(+)	PF3D7_0320900.1-p1	9	8	8	PF3D7_0320900	histone H2A.Z	1	9	8	8	7	7	7	8	6	7	6	6	6	7	5	6	6	6	6	7	5	6	41.1	35.4	35.4	16.453	158	158	0	51.675	34.2	34.2	41.1	41.1	34.2	34.2	11753000000	31.3033	30.6985	30.2774	31.137	31.0141
PF3D7_1006200.1-p1 | transcript=PF3D7_1006200.1 | gene=PF3D7_1006200 | organism=Plasmodium_falciparum_3D7 | gene_product=DNA/RNA-binding protein Alba 3 | transcript_product=DNA/RNA-binding protein Alba 3 | location=Pf3D7_10_v3:262150-262997(-) | protein_le	Pf3D7_10_v3:262150-262997(-)	PF3D7_1006200.1-p1	8	8	8	PF3D7_1006200	DNA/RNA-binding protein Alba 3	1	8	8	8	7	6	5	5	5	6	7	6	5	5	5	6	7	6	5	5	5	6	79.4	79.4	79.4	11.977	107	107	0	61.632	72.9	78.5	72	72.9	69.2	72	6.9001e+09	30.7513	29.7457	28.9526	29.5125	30.4189
PF3D7_0831400.1-p1 | transcript=PF3D7_0831400.1 | gene=PF3D7_0831400 | organism=Plasmodium_falciparum_3D7 | gene_product=Plasmodium exported protein, unknown function | transcript_product=Plasmodium exported protein, unknown function | location=Pf3D7_08_v3	Pf3D7_08_v3	PF3D7_0831400.1-p1	8	8	8	PF3D7_0831400	Plasmodium exported protein, unknown function	1	8	8	8	5	6	6	6	7	6	5	6	6	6	7	6	5	6	6	6	7	6	21.2	21.2	21.2	36.413	302	302	0	33.456	13.9	17.2	17.2	15.6	18.2	15.6	5562400000	29.2287	29.5092	29.8133	30.0251	29.8579
PF3D7_1370300.1-p1 | transcript=PF3D7_1370300.1 | gene=PF3D7_1370300 | organism=Plasmodium_falciparum_3D7 | gene_product=membrane associated histidine-rich protein 1 | transcript_product=membrane associated histidine-rich protein 1 | location=Pf3D7_13_v3:2	Pf3D7_13_v3:2	PF3D7_1370300.1-p1	8	8	8	PF3D7_1370300	membrane associated histidine-rich protein 1	1	8	8	8	3	4	3	6	6	3	3	4	3	6	6	3	3	4	3	6	6	3	43	43	43	28.949	249	249	0	34.142	14.9	17.7	14.9	40.2	23.7	14.9	2.1053e+09	25.8587	28.0121	27.4487	29.6924	28.8531
PF3D7_1012400.1-p1 | transcript=PF3D7_1012400.1 | gene=PF3D7_1012400 | organism=Plasmodium_falciparum_3D7 | gene_product=hypoxanthine-guanine phosphoribosyltransferase | transcript_product=hypoxanthine-guanine phosphoribosyltransferase | location=Pf3D7_10_	Pf3D7_10_	PF3D7_1012400.1-p1	8	8	8	PF3D7_1012400	hypoxanthine-guanine phosphoribosyltransferase	1	8	8	8	6	6	5	7	6	4	6	6	5	7	6	4	6	6	5	7	6	4	42.9	42.9	42.9	26.362	231	231	0	68.098	26.8	42.4	36.8	42.4	42.4	35.9	1.907e+09	29.3008	28.5631	27.3562	27.9269	28.1421
PF3D7_0413500.1-p1 | transcript=PF3D7_0413500.1 | gene=PF3D7_0413500 | organism=Plasmodium_falciparum_3D7 | gene_product=phosphoglucomutase-2 | transcript_product=phosphoglucomutase-2 | location=Pf3D7_04_v3:615356-616243(+) | protein_length=295 | sequence_	Pf3D7_04_v3:615356-616243(+)	PF3D7_0413500.1-p1	8	8	8	PF3D7_0413500	phosphoglucomutase-2	1	8	8	8	8	6	7	1	2	3	8	6	7	1	2	3	8	6	7	1	2	3	34.6	34.6	34.6	35.232	295	295	0	56.262	34.6	20.3	29.2	4.1	7.5	16.3	1.8723e+09	29.7586	28.8565	28.7592	0	21.9319
PF3D7_1346100.1-p1 | transcript=PF3D7_1346100.1 | gene=PF3D7_1346100 | organism=Plasmodium_falciparum_3D7 | gene_product=protein transport protein SEC61 subunit alpha | transcript_product=protein transport protein SEC61 subunit alpha | location=Pf3D7_13_v3	Pf3D7_13_v3	PF3D7_1346100.1-p1	8	8	8	PF3D7_1346100	protein transport protein SEC61 subunit alpha	1	8	8	8	5	5	6	4	6	5	5	5	6	4	6	5	5	5	6	4	6	5	14.6	14.6	14.6	52.223	472	472	0	21.136	9.7	8.3	13.1	11	14	12.5	1.6026e+09	27.5428	28.2415	28.3644	27.9594	28.3996
PF3D7_0702500.1-p1 | transcript=PF3D7_0702500.1 | gene=PF3D7_0702500 | organism=Plasmodium_falciparum_3D7 | gene_product=Plasmodium exported protein, unknown function | transcript_product=Plasmodium exported protein, unknown function | location=Pf3D7_07_v3	Pf3D7_07_v3	PF3D7_0702500.1-p1	8	8	8	PF3D7_0702500	Plasmodium exported protein, unknown function	1	8	8	8	2	3	3	6	6	6	2	3	3	6	6	6	2	3	3	6	6	6	38.3	38.3	38.3	27.673	253	253	0	217.1	8.7	15.4	15.4	27.7	27.7	32.8	1395300000	25.9459	25.8536	25.8738	29.0815	28.5574
PF3D7_1215000.1-p1 | transcript=PF3D7_1215000.1 | gene=PF3D7_1215000 | organism=Plasmodium_falciparum_3D7 | gene_product=thioredoxin peroxidase 2 | transcript_product=thioredoxin peroxidase 2 | location=Pf3D7_12_v3:621125-621775(+) | protein_length=216 | s	Pf3D7_12_v3:621125-621775(+)	PF3D7_1215000.1-p1	8	8	8	PF3D7_1215000	thioredoxin peroxidase 2	1	8	8	8	6	7	7	0	0	0	6	7	7	0	0	0	6	7	7	0	0	0	44.9	44.9	44.9	24.68	216	216	0	28.548	37	44.4	37.5	0	0	0	1261100000	28.5989	28.8969	28.4021	0	0
PF3D7_0214400.1-p1 | transcript=PF3D7_0214400.1 | gene=PF3D7_0214400 | organism=Plasmodium_falciparum_3D7 | gene_product=protein LTV1, putative | transcript_product=protein LTV1, putative | location=Pf3D7_02_v3:586765-589051(-) | protein_length=619 | seque	Pf3D7_02_v3:586765-589051(-)	PF3D7_0214400.1-p1	8	8	8	PF3D7_0214400	protein LTV1, putative	1	8	8	8	5	3	4	5	6	6	5	3	4	5	6	6	5	3	4	5	6	6	9	9	9	73.715	619	619	0	15.404	8.4	5.3	5.3	8.1	7.4	8.7	1212700000	27.7908	26.2818	26.5592	27.7069	28.3535
PF3D7_1128200.1-p1 | transcript=PF3D7_1128200.1 | gene=PF3D7_1128200 | organism=Plasmodium_falciparum_3D7 | gene_product=multiprotein-bridging factor 1, putative | transcript_product=multiprotein-bridging factor 1, putative | location=Pf3D7_11_v3:1097117-1	Pf3D7_11_v3:1097117-1	PF3D7_1128200.1-p1	8	8	8	PF3D7_1128200	multiprotein-bridging factor 1, putative	1	8	8	8	5	3	3	7	8	7	5	3	3	7	8	7	5	3	3	7	8	7	41.2	41.2	41.2	15.525	136	136	0	18.365	30.1	20.6	20.6	36	41.2	36	1197400000	27.5567	26.0994	25.9147	27.967	28.6747
PF3D7_1225400.1-p1 | transcript=PF3D7_1225400.1 | gene=PF3D7_1225400 | organism=Plasmodium_falciparum_3D7 | gene_product=rRNA-processing protein, putative | transcript_product=rRNA-processing protein, putative | location=Pf3D7_12_v3:1031825-1032565(-) | pr	Pf3D7_12_v3:1031825-1032565(-)	PF3D7_1225400.1-p1	8	8	8	PF3D7_1225400	rRNA-processing protein, putative	1	8	8	8	0	0	1	7	7	8	0	0	1	7	7	8	0	0	1	7	7	8	33.3	33.3	33.3	29.286	246	246	0	44.219	0	0	5.3	30.5	30.5	33.3	942730000	0	0	22.4867	27.3255	27.8223
PF3D7_1033400.1-p1 | transcript=PF3D7_1033400.1 | gene=PF3D7_1033400 | organism=Plasmodium_falciparum_3D7 | gene_product=haloacid dehalogenase-like hydrolase | transcript_product=haloacid dehalogenase-like hydrolase | location=Pf3D7_10_v3:1339762-1340628(+	Pf3D7_10_v3:1339762-1340628(+	PF3D7_1033400.1-p1	8	8	8	PF3D7_1033400	haloacid dehalogenase-like hydrolase	1	8	8	8	4	6	1	7	7	2	4	6	1	7	7	2	4	6	1	7	7	2	38.9	38.9	38.9	32.841	288	288	0	35.995	18.8	28.5	3.8	35.1	33.7	8.7	807400000	26.546	26.6099	24.1546	28.2791	27.5726
PF3D7_1203700.1-p1 | transcript=PF3D7_1203700.1 | gene=PF3D7_1203700 | organism=Plasmodium_falciparum_3D7 | gene_product=nucleosome assembly protein | transcript_product=nucleosome assembly protein | location=Pf3D7_12_v3:187146-188842(-) | protein_length=3	Pf3D7_12_v3:187146-188842(-)	PF3D7_1203700.1-p1	8	8	8	PF3D7_1203700	nucleosome assembly protein	1	8	8	8	3	2	3	6	5	5	3	2	3	6	5	5	3	2	3	6	5	5	19.9	19.9	19.9	40.487	347	347	0	14.999	9.2	5.8	8.9	14.7	12.4	15	800560000	28.0162	26.5231	25.8688	27.503	25.6831
PF3D7_1015300.1-p1 | transcript=PF3D7_1015300.1 | gene=PF3D7_1015300 | organism=Plasmodium_falciparum_3D7 | gene_product=methionine aminopeptidase 1b, putative | transcript_product=methionine aminopeptidase 1b, putative | location=Pf3D7_10_v3:618440-619993	Pf3D7_10_v3:618440-619993	PF3D7_1015300.1-p1	8	8	8	PF3D7_1015300	methionine aminopeptidase 1b, putative	1	8	8	8	2	1	2	5	5	5	2	1	2	5	5	5	2	1	2	5	5	5	18.8	18.8	18.8	59.724	517	517	0	16.744	6	2.3	6	13	14.3	12.2	676230000	26.7761	21.5653	26.6887	27.6539	26.5224
PF3D7_1432100.1-p1 | transcript=PF3D7_1432100.1 | gene=PF3D7_1432100 | organism=Plasmodium_falciparum_3D7 | gene_product=voltage-dependent anion-selective channel protein | transcript_product=voltage-dependent anion-selective channel protein | location=Pf3	Pf3	PF3D7_1432100.1-p1	8	8	8	PF3D7_1432100	voltage-dependent anion-selective channel protein	1	8	8	8	4	3	2	5	6	5	4	3	2	5	6	5	4	3	2	5	6	5	22.8	22.8	22.8	33.266	289	289	0	17.938	13.1	10.4	5.2	15.9	17	15.2	621290000	25.9884	25.921	25.4573	26.923	27.5094
PF3D7_1466700.1-p1 | transcript=PF3D7_1466700.1 | gene=PF3D7_1466700 | organism=Plasmodium_falciparum_3D7 | gene_product=60S ribosome subunit biogenesis protein NIP7, putative | transcript_product=60S ribosome subunit biogenesis protein NIP7, putative | lo		PF3D7_1466700.1-p1	8	8	8	PF3D7_1466700	60S ribosome subunit biogenesis protein NIP7, putative	1	8	8	8	0	4	7	0	1	1	0	4	7	0	1	1	0	4	7	0	1	1	59.2	59.2	59.2	20.411	179	179	0	22.257	0	31.3	52.5	0	3.9	3.9	546010000	0	27.1064	28.4453	0	24.1142
PF3D7_1407900.1-p1 | transcript=PF3D7_1407900.1 | gene=PF3D7_1407900 | organism=Plasmodium_falciparum_3D7 | gene_product=plasmepsin I | transcript_product=plasmepsin I | location=Pf3D7_14_v3:288297-289655(+) | protein_length=452 | sequence_SO=chromosome |	Pf3D7_14_v3:288297-289655(+)	PF3D7_1407900.1-p1	9	9	8	PF3D7_1407900	plasmepsin I	1	9	9	8	5	5	2	6	5	4	5	5	2	6	5	4	4	4	2	5	4	4	27.4	27.4	23.9	51.46	452	452	0	31.207	13.9	17	5.8	19.5	14.8	8	542290000	26.4878	26.4025	24.8049	27.1242	26.5638
PF3D7_1123400.1-p1 | transcript=PF3D7_1123400.1 | gene=PF3D7_1123400 | organism=Plasmodium_falciparum_3D7 | gene_product=eukaryotic peptide chain release factor GTP-binding subunit, putative | transcript_product=eukaryotic peptide chain release factor GTP-		PF3D7_1123400.1-p1	8	8	8	PF3D7_1123400	eukaryotic peptide chain release factor GTP-	1	8	8	8	4	4	3	7	3	3	4	4	3	7	3	3	4	4	3	7	3	3	21.3	21.3	21.3	62.881	555	555	0	17.912	12.1	12.3	7.9	16.9	7.2	7.9	526260000	26.573	26.5933	26.3846	26.6815	25.9685
PF3D7_1239600.1-p1 | transcript=PF3D7_1239600.1 | gene=PF3D7_1239600 | organism=Plasmodium_falciparum_3D7 | gene_product=hydroxyethylthiazole kinase | transcript_product=hydroxyethylthiazole kinase | location=Pf3D7_12_v3:1652936-1653844(-) | protein_length	Pf3D7_12_v3:1652936-1653844(-)	PF3D7_1239600.1-p1	8	8	8	PF3D7_1239600	hydroxyethylthiazole kinase	1	8	8	8	7	6	5	0	0	0	7	6	5	0	0	0	7	6	5	0	0	0	42.4	42.4	42.4	33.882	302	302	0	55.421	38.1	28.5	24.8	0	0	0	512730000	27.5605	27.3884	27.0518	0	0
PF3D7_1236100.1-p1 | transcript=PF3D7_1236100.1 | gene=PF3D7_1236100 | organism=Plasmodium_falciparum_3D7 | gene_product=clustered-asparagine-rich protein | transcript_product=clustered-asparagine-rich protein | location=Pf3D7_12_v3:1506932-1508269(-) | pr	Pf3D7_12_v3:1506932-1508269(-)	PF3D7_1236100.1-p1	8	8	8	PF3D7_1236100	clustered-asparagine-rich protein	1	8	8	8	5	6	3	6	6	6	5	6	3	6	6	6	5	6	3	6	6	6	25.8	25.8	25.8	51.532	445	445	0	32.041	16.2	21.1	9	19.6	18.9	19.1	486930000	25.6982	26.3623	25.6875	26.9632	26.3982
PF3D7_1228600.1-p1 | transcript=PF3D7_1228600.1 | gene=PF3D7_1228600 | organism=Plasmodium_falciparum_3D7 | gene_product=merozoite surface protein 9 | transcript_product=merozoite surface protein 9 | location=Pf3D7_12_v3:1160729-1162960(-) | protein_length	Pf3D7_12_v3:1160729-1162960(-)	PF3D7_1228600.1-p1	8	8	8	PF3D7_1228600	merozoite surface protein 9	1	8	8	8	3	3	3	5	4	7	3	3	3	5	4	7	3	3	3	5	4	7	12.7	12.7	12.7	86.622	743	743	0	27.038	4.4	5.2	3.8	8.5	5	11.4	475350000	24.4832	25.7772	25.3766	26.9774	25.8366
PF3D7_0806800.1-p1 | transcript=PF3D7_0806800.1 | gene=PF3D7_0806800 | organism=Plasmodium_falciparum_3D7 | gene_product=V-type proton ATPase subunit a, putative | transcript_product=V-type proton ATPase subunit a, putative | location=Pf3D7_08_v3:363260-36	Pf3D7_08_v3:363260-36	PF3D7_0806800.1-p1	8	8	8	PF3D7_0806800	V-type proton ATPase subunit a, putative	1	8	8	8	3	5	1	5	8	7	3	5	1	5	8	7	3	5	1	5	8	7	10.1	10.1	10.1	123	1053	1053	0	28.953	4	5.9	1.2	6.2	10.1	8.5	473290000	25.3146	26.0522	24.3681	26.6802	26.9231
PF3D7_0929200.1-p1 | transcript=PF3D7_0929200.1 | gene=PF3D7_0929200 | organism=Plasmodium_falciparum_3D7 | gene_product=RNA-binding protein, putative | transcript_product=RNA-binding protein, putative | location=Pf3D7_09_v3:1167842-1169577(+) | protein_le	Pf3D7_09_v3:1167842-1169577(+)	PF3D7_0929200.1-p1	8	8	8	PF3D7_0929200	RNA-binding protein, putative	1	8	8	8	3	5	4	4	5	4	3	5	4	4	5	4	3	5	4	4	5	4	31.1	31.1	31.1	33.598	289	289	0	23.059	12.1	18.7	17.3	19.7	20.8	17	471590000	25.9809	26.5245	25.9308	25.7465	26.5381
PF3D7_1360900.1-p1 | transcript=PF3D7_1360900.1 | gene=PF3D7_1360900 | organism=Plasmodium_falciparum_3D7 | gene_product=RNA-binding protein, putative | transcript_product=RNA-binding protein, putative | location=Pf3D7_13_v3:2440438-2442909(-) | protein_le	Pf3D7_13_v3:2440438-2442909(-)	PF3D7_1360900.1-p1	8	8	8	PF3D7_1360900	RNA-binding protein, putative	1	8	8	8	4	4	2	5	3	4	4	4	2	5	3	4	4	4	2	5	3	4	24.2	24.2	24.2	44.813	389	389	0	19.966	13.6	15.4	6.2	18	9.3	11.1	454420000	26.9087	26.2492	23.5128	26.2887	26.426
PF3D7_0727200.1-p1 | transcript=PF3D7_0727200.1 | gene=PF3D7_0727200 | organism=Plasmodium_falciparum_3D7 | gene_product=cysteine desulfurase IscS | transcript_product=cysteine desulfurase IscS | location=Pf3D7_07_v3:1156748-1158409(-) | protein_length=553	Pf3D7_07_v3:1156748-1158409(-)	PF3D7_0727200.1-p1	8	8	8	PF3D7_0727200	cysteine desulfurase IscS	1	8	8	8	6	6	6	1	0	0	6	6	6	1	0	0	6	6	6	1	0	0	18.1	18.1	18.1	63.208	553	553	0	12.142	13.7	13.7	13.9	2.2	0	0	423970000	27.0053	27.4132	26.6834	21.3984	0
PF3D7_1353700.1-p1 | transcript=PF3D7_1353700.1 | gene=PF3D7_1353700 | organism=Plasmodium_falciparum_3D7 | gene_product=reactive oxygen species modulator 1, putative | transcript_product=reactive oxygen species modulator 1, putative | location=Pf3D7_13_v3	Pf3D7_13_v3	PF3D7_1353700.1-p1	8	8	8	PF3D7_1353700	reactive oxygen species modulator 1, putative	1	8	8	8	6	5	5	0	0	0	6	5	5	0	0	0	6	5	5	0	0	0	45.2	45.2	45.2	19.026	168	168	0	18.65	32.1	43.5	30.4	0	0	0	415320000	27.0419	27.2018	26.8716	0	0
PF3D7_0315100.1-p1 | transcript=PF3D7_0315100.1 | gene=PF3D7_0315100 | organism=Plasmodium_falciparum_3D7 | gene_product=eukaryotic translation initiation factor 4E | transcript_product=eukaryotic translation initiation factor 4E | location=Pf3D7_03_v3:612	Pf3D7_03_v3:612	PF3D7_0315100.1-p1	8	8	8	PF3D7_0315100	eukaryotic translation initiation factor 4E	1	8	8	8	2	2	2	4	7	3	2	2	2	4	7	3	2	2	2	4	7	3	33	33	33	26.947	227	227	0	11.307	14.1	8.8	14.1	21.6	33	17.2	386810000	24.9794	25.5238	24.4166	26.3919	27.1813
PF3D7_1344800.1-p1 | transcript=PF3D7_1344800.1 | gene=PF3D7_1344800 | organism=Plasmodium_falciparum_3D7 | gene_product=aspartate carbamoyltransferase | transcript_product=aspartate carbamoyltransferase | location=Pf3D7_13_v3:1796274-1797709(+) | protein_	Pf3D7_13_v3:1796274-1797709(+)	PF3D7_1344800.1-p1	8	8	8	PF3D7_1344800	aspartate carbamoyltransferase	1	8	8	8	1	2	2	6	4	6	1	2	2	6	4	6	1	2	2	6	4	6	20.3	20.3	20.3	43.251	375	375	0	11.456	2.9	4.8	5.6	16	10.7	14.4	326940000	23.0497	24.179	24.2694	26.7384	26.254
PF3D7_1472900.1-p1 | transcript=PF3D7_1472900.1 | gene=PF3D7_1472900 | organism=Plasmodium_falciparum_3D7 | gene_product=dihydroorotase, putative | transcript_product=dihydroorotase, putative | location=Pf3D7_14_v3:2972978-2974054(+) | protein_length=358 |	Pf3D7_14_v3:2972978-2974054(+)	PF3D7_1472900.1-p1	8	8	8	PF3D7_1472900	dihydroorotase, putative	1	8	8	8	1	2	1	4	6	5	1	2	1	4	6	5	1	2	1	4	6	5	30.2	30.2	30.2	41.717	358	358	0	18.922	5.3	8.9	3.4	15.9	24.3	18.4	314510000	24.0627	24.1527	24.2596	26.0818	26.9147
PF3D7_1135100.1-p1 | transcript=PF3D7_1135100.1 | gene=PF3D7_1135100 | organism=Plasmodium_falciparum_3D7 | gene_product=protein phosphatase PPM8, putative | transcript_product=protein phosphatase PPM8, putative | location=Pf3D7_11_v3:1374592-1376661(-) |	Pf3D7_11_v3:1374592-1376661(-)	PF3D7_1135100.1-p1	8	8	8	PF3D7_1135100	protein phosphatase PPM8, putative	1	8	8	8	6	3	3	0	0	0	6	3	3	0	0	0	6	3	3	0	0	0	13.9	13.9	13.9	79.931	689	689	0	15.341	10.7	6.1	4.6	0	0	0	291180000	27.4019	26.062	25.3838	0	0
PF3D7_1245100.1-p1 | transcript=PF3D7_1245100.1 | gene=PF3D7_1245100 | organism=Plasmodium_falciparum_3D7 | gene_product=kinesin-13, putative | transcript_product=kinesin-13, putative | location=Pf3D7_12_v3:1883469-1887681(+) | protein_length=1326 | sequen	Pf3D7_12_v3:1883469-1887681(+)	PF3D7_1245100.1-p1	8	8	8	PF3D7_1245100	kinesin-13, putative	1	8	8	8	3	6	5	2	4	5	3	6	5	2	4	5	3	6	5	2	4	5	6.6	6.6	6.6	153.12	1326	1326	0	21.25	3.2	6	4.2	2.2	3.1	5	286590000	25.6495	25.7598	25.418	24.6364	24.7129
PF3D7_1205600.1-p1 | transcript=PF3D7_1205600.1 | gene=PF3D7_1205600 | organism=Plasmodium_falciparum_3D7 | gene_product=tetratricopeptide repeat protein, putative | transcript_product=tetratricopeptide repeat protein, putative | location=Pf3D7_12_v3:24933	Pf3D7_12_v3:24933	PF3D7_1205600.1-p1	8	8	8	PF3D7_1205600	tetratricopeptide repeat protein, putative	1	8	8	8	5	2	0	4	1	1	5	2	0	4	1	1	5	2	0	4	1	1	28.5	28.5	28.5	39.017	333	333	0	6.5278	21	5.7	0	10.8	2.4	3.3	278120000	27.1484	24.6645	0	26.0954	23.5561
PF3D7_1030500.1-p1 | transcript=PF3D7_1030500.1 | gene=PF3D7_1030500 | organism=Plasmodium_falciparum_3D7 | gene_product=26S proteasome regulatory subunit RPN9, putative | transcript_product=26S proteasome regulatory subunit RPN9, putative | location=Pf3D7	Pf3D7	PF3D7_1030500.1-p1	8	8	8	PF3D7_1030500	26S proteasome regulatory subunit RPN9, putative	1	8	8	8	8	1	0	5	1	1	8	1	0	5	1	1	8	1	0	5	1	1	24.4	24.4	24.4	46.801	393	393	0	13.052	24.4	2.5	0	14.8	2	2	270710000	27.147	22.6731	0	25.9465	24.6612
PF3D7_1021500.1-p1 | transcript=PF3D7_1021500.1 | gene=PF3D7_1021500 | organism=Plasmodium_falciparum_3D7 | gene_product=ATP-dependent RNA helicase ROK1, putative | transcript_product=ATP-dependent RNA helicase ROK1, putative | location=Pf3D7_10_v3:867635-	Pf3D7_10_v3:867635-	PF3D7_1021500.1-p1	8	8	8	PF3D7_1021500	ATP-dependent RNA helicase ROK1, putative	1	8	8	8	2	8	6	1	1	0	2	8	6	1	1	0	2	8	6	1	1	0	13.7	13.7	13.7	79.861	680	680	0	16.507	3.4	13.7	9.6	1.8	1.5	0	231050000	24.3937	26.5054	26.657	22.1219	21.6796
PF3D7_1206700.1-p1 | transcript=PF3D7_1206700.1 | gene=PF3D7_1206700 | organism=Plasmodium_falciparum_3D7 | gene_product=eukaryotic translation initiation factor 5, putative | transcript_product=eukaryotic translation initiation factor 5, putative | locati		PF3D7_1206700.1-p1	8	8	8	PF3D7_1206700	eukaryotic translation initiation factor 5, putative	1	8	8	8	3	2	0	3	5	3	3	2	0	3	5	3	3	2	0	3	5	3	14	14	14	64.543	565	565	0	8.1429	5.8	3.9	0	5.1	8.1	5.5	227330000	25.082	23.9816	0	25.9034	26.2639
PF3D7_1219100.1-p1 | transcript=PF3D7_1219100.1 | gene=PF3D7_1219100 | organism=Plasmodium_falciparum_3D7 | gene_product=clathrin heavy chain, putative | transcript_product=clathrin heavy chain, putative | location=Pf3D7_12_v3:757649-763642(+) | protein_le	Pf3D7_12_v3:757649-763642(+)	PF3D7_1219100.1-p1	8	8	8	PF3D7_1219100	clathrin heavy chain, putative	1	8	8	8	3	0	0	7	4	3	3	0	0	7	4	3	3	0	0	7	4	3	4.2	4.2	4.2	232.95	1997	1997	0	10.178	1.5	0	0	3.8	2.3	1.9	223870000	24.4205	0	0	26.7895	26.0679
PF3D7_0409200.1-p1 | transcript=PF3D7_0409200.1 | gene=PF3D7_0409200 | organism=Plasmodium_falciparum_3D7 | gene_product=protein SOF1, putative | transcript_product=protein SOF1, putative | location=Pf3D7_04_v3:438887-440335(+) | protein_length=482 | seque	Pf3D7_04_v3:438887-440335(+)	PF3D7_0409200.1-p1	8	8	8	PF3D7_0409200	protein SOF1, putative	1	8	8	8	0	1	0	2	3	8	0	1	0	2	3	8	0	1	0	2	3	8	13.1	13.1	13.1	56.66	482	482	0	18.099	0	3.3	0	6	6.4	13.1	169880000	0	23.0364	0	23.8103	25.047
PF3D7_0406100.1-p1 | transcript=PF3D7_0406100.1 | gene=PF3D7_0406100 | organism=Plasmodium_falciparum_3D7 | gene_product=V-type proton ATPase subunit B | transcript_product=V-type proton ATPase subunit B | location=Pf3D7_04_v3:323267-325225(-) | protein_le	Pf3D7_04_v3:323267-325225(-)	PF3D7_0406100.1-p1	8	8	8	PF3D7_0406100	V-type proton ATPase subunit B	1	8	8	8	4	1	1	3	2	1	4	1	1	3	2	1	4	1	1	3	2	1	23.1	23.1	23.1	55.788	494	494	0	24.042	13.4	2	3.8	8.5	6.1	4	156580000	25.1963	23.449	23.0082	25.7584	24.5384
PF3D7_1008000.1-p1 | transcript=PF3D7_1008000.1 | gene=PF3D7_1008000 | organism=Plasmodium_falciparum_3D7 | gene_product=histone deacetylase 2 | transcript_product=histone deacetylase 2 | location=Pf3D7_10_v3:321011-328150(+) | protein_length=2379 | sequen	Pf3D7_10_v3:321011-328150(+)	PF3D7_1008000.1-p1	8	8	8	PF3D7_1008000	histone deacetylase 2	1	8	8	8	0	3	5	0	0	1	0	3	5	0	0	1	0	3	5	0	0	1	4.2	4.2	4.2	282.22	2379	2379	0	26.958	0	1.6	3.4	0	0	0.3	156420000	0	24.7689	25.4853	0	0
PF3D7_0729100.1-p1 | transcript=PF3D7_0729100.1 | gene=PF3D7_0729100 | organism=Plasmodium_falciparum_3D7 | gene_product=apicomplexan kinetochore protein 8, putative | transcript_product=apicomplexan kinetochore protein 8, putative | location=Pf3D7_07_v3:1	Pf3D7_07_v3:1	PF3D7_0729100.1-p1	8	8	8	PF3D7_0729100	apicomplexan kinetochore protein 8, putative	1	8	8	8	2	0	0	2	2	5	2	0	0	2	2	5	2	0	0	2	2	5	3.3	3.3	3.3	304.52	2580	2580	0	11.473	1.1	0	0	0.9	0.8	1.8	143550000	24.0802	0	0	25.0396	22.8761
PF3D7_1416100.1-p1 | transcript=PF3D7_1416100.1 | gene=PF3D7_1416100 | organism=Plasmodium_falciparum_3D7 | gene_product=protein SEY1, putative | transcript_product=protein SEY1, putative | location=Pf3D7_14_v3:645641-648454(-) | protein_length=937 | seque	Pf3D7_14_v3:645641-648454(-)	PF3D7_1416100.1-p1	8	8	8	PF3D7_1416100	protein SEY1, putative	1	8	8	8	6	2	1	5	4	3	6	2	1	5	4	3	6	2	1	5	4	3	9	9	9	110.61	937	937	0	9.2677	6.9	2.2	1.2	6.1	4.3	3.9	128140000	25.2638	22.6709	22.6334	25.4851	23.7825
PF3D7_1438000.1-p1 | transcript=PF3D7_1438000.1 | gene=PF3D7_1438000 | organism=Plasmodium_falciparum_3D7 | gene_product=eukaryotic translation initiation factor eIF2A, putative | transcript_product=eukaryotic translation initiation factor eIF2A, putative		PF3D7_1438000.1-p1	8	8	8	PF3D7_1438000	eukaryotic translation initiation factor eIF2A, putative	1	8	8	8	1	3	1	3	3	2	1	3	1	3	3	2	1	3	1	3	3	2	16	16	16	76.832	661	661	0	6.9993	2.1	7.1	1.8	5.4	4.7	4.5	110920000	22.9633	25.3235	0	23.9097	24.539
PF3D7_0618000.1-p1 | transcript=PF3D7_0618000.1 | gene=PF3D7_0618000 | organism=Plasmodium_falciparum_3D7 | gene_product=conserved Plasmodium membrane protein, unknown function | transcript_product=conserved Plasmodium membrane protein, unknown function |		PF3D7_0618000.1-p1	8	8	8	PF3D7_0618000	conserved Plasmodium membrane protein, unknown function	1	8	8	8	0	1	1	8	4	3	0	1	1	8	4	3	0	1	1	8	4	3	10.8	10.8	10.8	92.754	795	795	0	15.378	0	1.1	1.1	10.8	5.9	4.8	102660000	0	0	0	26.2712	24.1887
PF3D7_0705700.1-p1 | transcript=PF3D7_0705700.1 | gene=PF3D7_0705700 | organism=Plasmodium_falciparum_3D7 | gene_product=40S ribosomal protein S29, putative | transcript_product=40S ribosomal protein S29, putative | location=Pf3D7_07_v3:285472-286166(-) |	Pf3D7_07_v3:285472-286166(-)	PF3D7_0705700.1-p1	7	7	7	PF3D7_0705700	40S ribosomal protein S29, putative	1	7	7	7	5	4	6	3	5	4	5	4	6	3	5	4	5	4	6	3	5	4	68.5	68.5	68.5	6.4156	54	54	0	27.779	50	48.1	50	31.5	50	66.7	12609000000	30.2903	29.9858	30.038	31.2609	31.7876
PF3D7_1121600.1-p1 | transcript=PF3D7_1121600.1 | gene=PF3D7_1121600 | organism=Plasmodium_falciparum_3D7 | gene_product=exported protein 1 | transcript_product=exported protein 1 | location=Pf3D7_11_v3:815386-816322(-) | protein_length=162 | sequence_SO=c	Pf3D7_11_v3:815386-816322(-)	PF3D7_1121600.1-p1	7	7	7	PF3D7_1121600	exported protein 1	1	7	7	7	4	5	5	5	5	5	4	5	5	5	5	5	4	5	5	5	5	5	24.1	24.1	24.1	17.295	162	162	0	87.523	18.5	18.5	18.5	18.5	18.5	24.1	5.9188e+09	30.5189	30.2661	29.5329	29.9588	29.4716
PF3D7_1142600.1-p1 | transcript=PF3D7_1142600.1 | gene=PF3D7_1142600 | organism=Plasmodium_falciparum_3D7 | gene_product=60S ribosomal protein L35ae, putative | transcript_product=60S ribosomal protein L35ae, putative | location=Pf3D7_11_v3:1708066-1708679	Pf3D7_11_v3:1708066-1708679	PF3D7_1142600.1-p1	7	7	7	PF3D7_1142600	60S ribosomal protein L35ae, putative	1	7	7	7	6	7	5	6	2	3	6	7	5	6	2	3	6	7	5	6	2	3	37.1	37.1	37.1	16.265	140	140	0	12.86	32.1	37.1	31.4	36.4	11.4	17.1	2827100000	28.5825	29.8507	29.6116	29.0661	22.4641
PF3D7_1204300.1-p1 | transcript=PF3D7_1204300.1 | gene=PF3D7_1204300 | organism=Plasmodium_falciparum_3D7 | gene_product=eukaryotic translation initiation factor 5A | transcript_product=eukaryotic translation initiation factor 5A | location=Pf3D7_12_v3:205	Pf3D7_12_v3:205	PF3D7_1204300.1-p1	7	7	7	PF3D7_1204300	eukaryotic translation initiation factor 5A	1	7	7	7	5	6	5	6	6	6	5	6	5	6	6	6	5	6	5	6	6	6	39.1	39.1	39.1	17.631	161	161	0	58.098	34.2	39.1	30.4	39.1	34.2	34.2	2482600000	27.9535	28.2618	28.184	29.3708	28.5746
PF3D7_0622600.1-p1 | transcript=PF3D7_0622600.1 | gene=PF3D7_0622600 | organism=Plasmodium_falciparum_3D7 | gene_product=cytochrome b-c1 complex subunit 9, putative | transcript_product=cytochrome b-c1 complex subunit 9, putative | location=Pf3D7_06_v3:914	Pf3D7_06_v3:914	PF3D7_0622600.1-p1	7	7	7	PF3D7_0622600	cytochrome b-c1 complex subunit 9, putative	1	7	7	7	3	4	7	0	0	0	3	4	7	0	0	0	3	4	7	0	0	0	58.3	58.3	58.3	11.696	96	96	0	48.92	38.5	40.6	58.3	0	0	0	2474000000	28.5601	29.816	30.0776	0	0
PF3D7_0925900.1-p1 | transcript=PF3D7_0925900.1 | gene=PF3D7_0925900 | organism=Plasmodium_falciparum_3D7 | gene_product=lipocalin | transcript_product=lipocalin | location=Pf3D7_09_v3:1040713-1041516(+) | protein_length=217 | sequence_SO=chromosome | SO=p	Pf3D7_09_v3:1040713-1041516(+)	PF3D7_0925900.1-p1	7	7	7	PF3D7_0925900	lipocalin	1	7	7	7	4	5	4	7	6	6	4	5	4	7	6	6	4	5	4	7	6	6	30	30	30	24.698	217	217	0	42.486	21.2	25.8	19.8	30	23	30	1.8173e+09	26.7971	26.6594	25.1045	29.1101	28.6718
PF3D7_0215700.1-p1 | transcript=PF3D7_0215700.1 | gene=PF3D7_0215700 | organism=Plasmodium_falciparum_3D7 | gene_product=DNA-directed RNA polymerase II subunit RPB2, putative | transcript_product=DNA-directed RNA polymerase II subunit RPB2, putative | loca		PF3D7_0215700.1-p1	7	7	7	PF3D7_0215700	DNA-directed RNA polymerase II subunit RPB2, putative	1	7	7	7	1	2	2	3	1	4	1	2	2	3	1	4	1	2	2	3	1	4	6.7	6.7	6.7	151.72	1340	1340	0	5.2274	1.2	1.6	1.6	2.6	0.9	3.8	1.659e+09	23.244	28.8776	29.2332	27.1749	27.3393
PF3D7_1401200.1-p1 | transcript=PF3D7_1401200.1 | gene=PF3D7_1401200 | organism=Plasmodium_falciparum_3D7 | gene_product=Plasmodium exported protein, unknown function | transcript_product=Plasmodium exported protein, unknown function | location=Pf3D7_14_v3	Pf3D7_14_v3	PF3D7_1401200.1-p1	7	7	7	PF3D7_1401200	Plasmodium exported protein, unknown function	1	7	7	7	2	5	4	5	5	3	2	5	4	5	5	3	2	5	4	5	5	3	19.3	19.3	19.3	31.285	264	264	0	38.502	8	15.5	11.7	15.5	11.7	8	1454300000	27.1833	28.1997	27.6038	27.9392	28.4124
PF3D7_1434800.1-p1 | transcript=PF3D7_1434800.1 | gene=PF3D7_1434800 | organism=Plasmodium_falciparum_3D7 | gene_product=mitochondrial acidic protein MAM33, putative | transcript_product=mitochondrial acidic protein MAM33, putative | location=Pf3D7_14_v3:1	Pf3D7_14_v3:1	PF3D7_1434800.1-p1	7	7	7	PF3D7_1434800	mitochondrial acidic protein MAM33, putative	1	7	7	7	6	5	5	2	3	2	6	5	5	2	3	2	6	5	5	2	3	2	21	21	21	28.872	252	252	0	23.166	18.3	13.1	13.1	7.5	10.3	7.5	1418800000	29.4115	28.085	27.6102	25.7615	26.9388
PF3D7_0802200.1-p1 | transcript=PF3D7_0802200.1 | gene=PF3D7_0802200 | organism=Plasmodium_falciparum_3D7 | gene_product=1-cys peroxiredoxin | transcript_product=1-cys peroxiredoxin | location=Pf3D7_08_v3:165416-166078(+) | protein_length=220 | sequence_SO	Pf3D7_08_v3:165416-166078(+)	PF3D7_0802200.1-p1	7	7	7	PF3D7_0802200	1-cys peroxiredoxin	1	7	7	7	1	3	2	5	6	6	1	3	2	5	6	6	1	3	2	5	6	6	25.9	25.9	25.9	25.164	220	220	0	12.391	7.7	15.9	8.2	17.7	25.9	25.9	1304400000	25.2632	25.9924	24.4641	28.0617	28.6208
PF3D7_1461200.1-p1 | transcript=PF3D7_1461200.1 | gene=PF3D7_1461200 | organism=Plasmodium_falciparum_3D7 | gene_product=U3 small nucleolar ribonucleoprotein protein IMP3, putative | transcript_product=U3 small nucleolar ribonucleoprotein protein IMP3, put		PF3D7_1461200.1-p1	7	7	7	PF3D7_1461200	U3 small nucleolar ribonucleoprotein protein IMP3, put	1	7	7	7	4	4	6	4	5	5	4	4	6	4	5	5	4	4	6	4	5	5	39.9	39.9	39.9	22.023	183	183	0	13.412	21.9	20.8	35	21.3	25.7	25.7	1243000000	26.7758	27.75	28.1415	26.9273	27.9898
PF3D7_1144900.1-p1 | transcript=PF3D7_1144900.1 | gene=PF3D7_1144900 | organism=Plasmodium_falciparum_3D7 | gene_product=ras-related protein Rab-6 | transcript_product=ras-related protein Rab-6 | location=Pf3D7_11_v3:1777525-1778928(-) | protein_length=207	Pf3D7_11_v3:1777525-1778928(-)	PF3D7_1144900.1-p1	7	7	7	PF3D7_1144900	ras-related protein Rab-6	1	7	7	7	3	3	3	4	5	7	3	3	3	4	5	7	3	3	3	4	5	7	36.7	36.7	36.7	23.609	207	207	0	35.308	17.4	17.4	17.4	23.2	28	36.7	1234600000	27.4847	26.771	26.2202	28.1726	28.1732
PF3D7_0529500.1-p1 | transcript=PF3D7_0529500.1 | gene=PF3D7_0529500 | organism=Plasmodium_falciparum_3D7 | gene_product=cell cycle regulator protein, putative | transcript_product=cell cycle regulator protein, putative | location=Pf3D7_05_v3:1206473-12076	Pf3D7_05_v3:1206473-12076	PF3D7_0529500.1-p1	7	7	7	PF3D7_0529500	cell cycle regulator protein, putative	1	7	7	7	2	5	5	5	7	5	2	5	5	5	7	5	2	5	5	5	7	5	50.8	50.8	50.8	20.258	179	179	0	24.924	17.9	36.9	39.7	36.9	50.8	36.9	958950000	26.5181	27.1312	27.1546	27.3664	27.849
PF3D7_0307100.1-p1 | transcript=PF3D7_0307100.1 | gene=PF3D7_0307100 | organism=Plasmodium_falciparum_3D7 | gene_product=40S ribosomal protein S12, putative | transcript_product=40S ribosomal protein S12, putative | location=Pf3D7_03_v3:312693-313342(-) |	Pf3D7_03_v3:312693-313342(-)	PF3D7_0307100.1-p1	7	7	7	PF3D7_0307100	40S ribosomal protein S12, putative	1	7	7	7	3	2	0	7	7	7	3	2	0	7	7	7	3	2	0	7	7	7	32.6	32.6	32.6	15.396	141	141	0	20.454	24.8	14.9	0	32.6	32.6	32.6	858390000	26.7001	25.439	0	28.3969	27.5094
PF3D7_0903700.1-p1 | transcript=PF3D7_0903700.1 | gene=PF3D7_0903700 | organism=Plasmodium_falciparum_3D7 | gene_product=alpha tubulin 1 | transcript_product=alpha tubulin 1 | location=Pf3D7_09_v3:175542-177442(+) | protein_length=453 | sequence_SO=chromos	Pf3D7_09_v3:175542-177442(+)	PF3D7_0903700.1-p1	14	14	7	PF3D7_0903700	alpha tubulin 1	1	14	14	7	5	2	2	7	8	9	5	2	2	7	8	9	2	1	1	3	3	5	38.4	38.4	19.2	50.296	453	453	0	45.237	14.8	5.7	6	19	23.8	18.3	808760000	26.8294	24.2688	24.4875	27.6898	27.4364
PF3D7_0517300.1-p1 | transcript=PF3D7_0517300.1 | gene=PF3D7_0517300 | organism=Plasmodium_falciparum_3D7 | gene_product=serine/arginine-rich splicing factor 1 | transcript_product=serine/arginine-rich splicing factor 1 | location=Pf3D7_05_v3:724681-725751	Pf3D7_05_v3:724681-725751	PF3D7_0517300.1-p1	7	7	7	PF3D7_0517300	serine/arginine-rich splicing factor 1	1	7	7	7	5	3	1	2	2	4	5	3	1	2	2	4	5	3	1	2	2	4	24.8	24.8	24.8	34.561	298	298	0	33.289	21.5	15.1	4.4	11.7	10.1	15.1	763580000	27.4254	26.7124	25.8391	27.2957	25.63
PF3D7_0623100.1-p1 | transcript=PF3D7_0623100.1 | gene=PF3D7_0623100 | organism=Plasmodium_falciparum_3D7 | gene_product=nuclear polyadenylated RNA-binding protein NAB2, putative | transcript_product=nuclear polyadenylated RNA-binding protein NAB2, putativ		PF3D7_0623100.1-p1	7	7	7	PF3D7_0623100	nuclear polyadenylated RNA-binding protein NAB2, putativ	1	7	7	7	4	4	5	6	4	2	4	4	5	6	4	2	4	4	5	6	4	2	7.6	7.6	7.6	91.144	786	786	0	24.197	5.3	5	6.6	6.5	5.3	2.8	586720000	25.9046	26.2531	27.1888	27.2925	26.7979
PF3D7_1212000.1-p1 | transcript=PF3D7_1212000.1 | gene=PF3D7_1212000 | organism=Plasmodium_falciparum_3D7 | gene_product=glutathione peroxidase-like thioredoxin peroxidase | transcript_product=glutathione peroxidase-like thioredoxin peroxidase | location=P	P	PF3D7_1212000.1-p1	7	7	7	PF3D7_1212000	glutathione peroxidase-like thioredoxin peroxidase	1	7	7	7	3	3	2	4	4	5	3	3	2	4	4	5	3	3	2	4	4	5	42.9	42.9	42.9	23.952	205	205	0	35.843	14.1	13.2	8.8	18	18	34.1	578160000	26.5128	26.2636	25.9727	26.7735	27.0484
PF3D7_1301700.1-p1 | transcript=PF3D7_1301700.1 | gene=PF3D7_1301700 | organism=Plasmodium_falciparum_3D7 | gene_product=CX3CL1-binding protein 2 | transcript_product=CX3CL1-binding protein 2 | location=Pf3D7_13_v3:99548-100521(+) | protein_length=245 | se	Pf3D7_13_v3:99548-100521(+)	PF3D7_1301700.1-p1	7	7	7	PF3D7_1301700	CX3CL1-binding protein 2	1	7	7	7	0	0	0	7	4	3	0	0	0	7	4	3	0	0	0	7	4	3	26.1	26.1	26.1	28.255	245	245	0	39.762	0	0	0	26.1	21.6	18	575720000	0	0	0	28.4157	27.0243
PF3D7_0813600.1-p1 | transcript=PF3D7_0813600.1 | gene=PF3D7_0813600 | organism=Plasmodium_falciparum_3D7 | gene_product=translation initiation factor SUI1, putative | transcript_product=translation initiation factor SUI1, putative | location=Pf3D7_08_v3:6	Pf3D7_08_v3:6	PF3D7_0813600.1-p1	7	7	7	PF3D7_0813600	translation initiation factor SUI1, putative	1	7	7	7	3	3	5	5	4	6	3	3	5	5	4	6	3	3	5	5	4	6	32.5	32.5	32.5	31.351	268	268	0	25.565	20.5	20.1	27.6	25	19	23.1	569630000	25.5775	26.1867	26.3836	26.8249	27.0479
PF3D7_1003600.1-p1 | transcript=PF3D7_1003600.1 | gene=PF3D7_1003600 | organism=Plasmodium_falciparum_3D7 | gene_product=inner membrane complex protein 1c | transcript_product=inner membrane complex protein 1c | location=Pf3D7_10_v3:164945-165790(+) | prot	Pf3D7_10_v3:164945-165790(+)	PF3D7_1003600.1-p1	7	7	7	PF3D7_1003600	inner membrane complex protein 1c	1	7	7	7	6	4	1	4	4	3	6	4	1	4	4	3	6	4	1	4	4	3	24.2	24.2	24.2	32.653	281	281	0	15.337	24.2	15.3	5.3	13.5	16	10.3	568890000	27.7804	25.9457	24.4742	25.9696	26.3953
PF3D7_1201000.1-p1 | transcript=PF3D7_1201000.1 | gene=PF3D7_1201000 | organism=Plasmodium_falciparum_3D7 | gene_product=Plasmodium exported protein (PHISTb), unknown function | transcript_product=Plasmodium exported protein (PHISTb), unknown function | lo		PF3D7_1201000.1-p1	7	7	7	PF3D7_1201000	Plasmodium exported protein (PHISTb), unknown function	1	7	7	7	0	0	2	3	3	2	0	0	2	3	3	2	0	0	2	3	3	2	11	11	11	77.115	653	653	0	6.572	0	0	2.6	3.8	5.8	2.3	558120000	0	0	23.8579	24.6979	25.2257
PF3D7_1409800.1-p1 | transcript=PF3D7_1409800.1 | gene=PF3D7_1409800 | organism=Plasmodium_falciparum_3D7 | gene_product=CUGBP Elav-like family member 2, putative | transcript_product=CUGBP Elav-like family member 2, putative | location=Pf3D7_14_v3:383188-	Pf3D7_14_v3:383188-	PF3D7_1409800.1-p1	7	7	7	PF3D7_1409800	CUGBP Elav-like family member 2, putative	1	7	7	7	6	1	0	3	5	1	6	1	0	3	5	1	6	1	0	3	5	1	15.4	15.4	15.4	59.274	514	514	0	14.564	13.8	2.5	0	7	12.1	2.5	516290000	27.5608	24.8139	0	26.6248	26.8515
PF3D7_0318100.1-p1 | transcript=PF3D7_0318100.1 | gene=PF3D7_0318100 | organism=Plasmodium_falciparum_3D7 | gene_product=stomatin-like protein, putative | transcript_product=stomatin-like protein, putative | location=Pf3D7_03_v3:743929-745053(+) | protein_	Pf3D7_03_v3:743929-745053(+)	PF3D7_0318100.1-p1	7	7	7	PF3D7_0318100	stomatin-like protein, putative	1	7	7	7	6	4	2	0	2	1	6	4	2	0	2	1	6	4	2	0	2	1	27.3	27.3	27.3	43.083	374	374	0	17.619	21.9	14.4	7.2	0	5.6	3.5	502780000	27.8744	27.0989	26.2794	0	23.9546
PF3D7_1136400.1-p1 | transcript=PF3D7_1136400.1 | gene=PF3D7_1136400 | organism=Plasmodium_falciparum_3D7 | gene_product=signal recognition particle subunit SRP72, putative | transcript_product=signal recognition particle subunit SRP72, putative | location		PF3D7_1136400.1-p1	7	7	7	PF3D7_1136400	signal recognition particle subunit SRP72, putative	1	7	7	7	1	3	6	1	2	1	1	3	6	1	2	1	1	3	6	1	2	1	4.9	4.9	4.9	107.11	886	886	0	46.125	1.5	3	3.8	1.5	2.5	1	489490000	25.2904	26.6195	28.3091	0	22.3536
PF3D7_0934500.1-p1 | transcript=PF3D7_0934500.1 | gene=PF3D7_0934500 | organism=Plasmodium_falciparum_3D7 | gene_product=V-type proton ATPase subunit E, putative | transcript_product=V-type proton ATPase subunit E, putative | location=Pf3D7_09_v3:1350836-1	Pf3D7_09_v3:1350836-1	PF3D7_0934500.1-p1	7	7	7	PF3D7_0934500	V-type proton ATPase subunit E, putative	1	7	7	7	3	4	5	3	2	1	3	4	5	3	2	1	3	4	5	3	2	1	29.4	29.4	29.4	27.19	235	235	0	9.374	15.3	17.4	17	12.8	8.5	3.8	476990000	26.2615	26.997	26.9837	26.2835	24.7865
PF3D7_1105800.1-p1 | transcript=PF3D7_1105800.1 | gene=PF3D7_1105800 | organism=Plasmodium_falciparum_3D7 | gene_product=conserved Apicomplexan protein, unknown function | transcript_product=conserved Apicomplexan protein, unknown function | location=Pf3D7	Pf3D7	PF3D7_1105800.1-p1	7	7	7	PF3D7_1105800	conserved Apicomplexan protein, unknown function	1	7	7	7	4	4	3	3	3	2	4	4	3	3	3	2	4	4	3	3	3	2	32	32	32	30.661	266	266	0	16.186	19.5	22.2	13.2	17.3	13.2	9	467100000	27.3259	26.393	25.4643	26.3871	25.6806
PF3D7_1437200.1-p1 | transcript=PF3D7_1437200.1 | gene=PF3D7_1437200 | organism=Plasmodium_falciparum_3D7 | gene_product=ribonucleoside-diphosphate reductase large subunit, putative | transcript_product=ribonucleoside-diphosphate reductase large subunit, p		PF3D7_1437200.1-p1	7	7	7	PF3D7_1437200	ribonucleoside-diphosphate reductase large subunit, p	1	7	7	7	5	1	2	3	0	0	5	1	2	3	0	0	5	1	2	3	0	0	11.8	11.8	11.8	96.903	847	847	0	19.054	8.9	0.8	2.4	4.3	0	0	462370000	28.3756	0	26.29	24.9339	0
PF3D7_0914400.1-p1 | transcript=PF3D7_0914400.1 | gene=PF3D7_0914400 | organism=Plasmodium_falciparum_3D7 | gene_product=protein KIC3 | transcript_product=protein KIC3 | location=Pf3D7_09_v3:617963-619835(+) | protein_length=249 | sequence_SO=chromosome |	Pf3D7_09_v3:617963-619835(+)	PF3D7_0914400.1-p1	7	7	7	PF3D7_0914400	protein KIC3	1	7	7	7	4	3	1	5	4	3	4	3	1	5	4	3	4	3	1	5	4	3	34.5	34.5	34.5	28.412	249	249	0	19.464	19.7	12.9	3.6	25.3	21.7	16.1	423410000	26.4692	23.9602	23.7737	27.2671	25.3308
PF3D7_1408000.1-p1 | transcript=PF3D7_1408000.1 | gene=PF3D7_1408000 | organism=Plasmodium_falciparum_3D7 | gene_product=plasmepsin II | transcript_product=plasmepsin II | location=Pf3D7_14_v3:293471-294832(+) | protein_length=453 | sequence_SO=chromosome	Pf3D7_14_v3:293471-294832(+)	PF3D7_1408000.1-p1	8	7	7	PF3D7_1408000	plasmepsin II	1	8	7	7	3	3	1	6	3	5	2	2	1	5	2	5	2	2	1	5	2	5	24.1	20.5	20.5	51.48	453	453	0	18.573	9.1	8.6	2.2	20.8	9.1	15.7	419780000	25.8611	25.6261	24.2716	27.2533	25.4017
PF3D7_0721400.1-p1 | transcript=PF3D7_0721400.1 | gene=PF3D7_0721400 | organism=Plasmodium_falciparum_3D7 | gene_product=rhoptry protein, putative | transcript_product=rhoptry protein, putative | location=Pf3D7_07_v3:926692-928028(+) | protein_length=214 |	Pf3D7_07_v3:926692-928028(+)	PF3D7_0721400.1-p1	7	7	7	PF3D7_0721400	rhoptry protein, putative	1	7	7	7	0	0	1	3	5	5	0	0	1	3	5	5	0	0	1	3	5	5	43	43	43	24.792	214	214	0	17.461	0	0	5.6	15.9	29.9	29	381560000	0	0	23.7796	26.9554	26.7739
PF3D7_1251600.1-p1 | transcript=PF3D7_1251600.1 | gene=PF3D7_1251600 | organism=Plasmodium_falciparum_3D7 | gene_product=conserved Plasmodium protein, unknown function | transcript_product=conserved Plasmodium protein, unknown function | location=Pf3D7_12_	Pf3D7_12_	PF3D7_1251600.1-p1	7	7	7	PF3D7_1251600	conserved Plasmodium protein, unknown function	1	7	7	7	4	5	5	5	5	4	4	5	5	5	5	4	4	5	5	5	5	4	11	11	11	85.41	712	712	0	19.288	7.9	9.1	9.1	7.9	9.1	7.9	381310000	24.9744	26.2722	25.9158	25.9976	26.49
PF3D7_1446600.1-p1 | transcript=PF3D7_1446600.1 | gene=PF3D7_1446600 | organism=Plasmodium_falciparum_3D7 | gene_product=centrin-2 | transcript_product=centrin-2 | location=Pf3D7_14_v3:1917232-1918010(-) | protein_length=168 | sequence_SO=chromosome | SO=p	Pf3D7_14_v3:1917232-1918010(-)	PF3D7_1446600.1-p1	7	7	7	PF3D7_1446600	centrin-2	1	7	7	7	4	3	1	3	4	3	4	3	1	3	4	3	4	3	1	3	4	3	51.2	51.2	51.2	19.31	168	168	0	24.898	40.5	23.8	9.5	19.6	44.6	34.5	373410000	26.5539	23.4795	24.5465	25.766	26.4957
PF3D7_1446200.1-p1 | transcript=PF3D7_1446200.1 | gene=PF3D7_1446200 | organism=Plasmodium_falciparum_3D7 | gene_product=M17 leucyl aminopeptidase | transcript_product=M17 leucyl aminopeptidase | location=Pf3D7_14_v3:1893200-1895017(-) | protein_length=605	Pf3D7_14_v3:1893200-1895017(-)	PF3D7_1446200.1-p1	7	7	7	PF3D7_1446200	M17 leucyl aminopeptidase	1	7	7	7	3	4	3	4	3	3	3	4	3	4	3	3	3	4	3	4	3	3	13.9	13.9	13.9	67.82	605	605	0	16.359	6.9	7.9	5.1	7.8	6	5.8	343280000	26.2786	25.7487	25.5803	26.1796	25.1001
PF3D7_1129200.1-p1 | transcript=PF3D7_1129200.1 | gene=PF3D7_1129200 | organism=Plasmodium_falciparum_3D7 | gene_product=26S proteasome regulatory subunit RPN7, putative | transcript_product=26S proteasome regulatory subunit RPN7, putative | location=Pf3D7	Pf3D7	PF3D7_1129200.1-p1	7	7	7	PF3D7_1129200	26S proteasome regulatory subunit RPN7, putative	1	7	7	7	6	2	0	5	2	1	6	2	0	5	2	1	6	2	0	5	2	1	18.3	18.3	18.3	46.624	393	393	0	21.251	18.3	6.1	0	14.5	5.3	2	316070000	27.2284	23.6823	0	26.3966	25.0154
PF3D7_1107700.1-p1 | transcript=PF3D7_1107700.1 | gene=PF3D7_1107700 | organism=Plasmodium_falciparum_3D7 | gene_product=pescadillo homolog | transcript_product=pescadillo homolog | location=Pf3D7_11_v3:326881-328812(+) | protein_length=643 | sequence_SO=c	Pf3D7_11_v3:326881-328812(+)	PF3D7_1107700.1-p1	7	7	7	PF3D7_1107700	pescadillo homolog	1	7	7	7	3	4	5	2	1	1	3	4	5	2	1	1	3	4	5	2	1	1	12.1	12.1	12.1	77.179	643	643	0	11.659	5.1	6.8	9	2.6	2.3	1.6	309180000	26.0091	26.4996	26.5511	25.0974	22.2268
PF3D7_0217500.1-p1 | transcript=PF3D7_0217500.1 | gene=PF3D7_0217500 | organism=Plasmodium_falciparum_3D7 | gene_product=calcium-dependent protein kinase 1 | transcript_product=calcium-dependent protein kinase 1 | location=Pf3D7_02_v3:720437-722661(+) | pr	Pf3D7_02_v3:720437-722661(+)	PF3D7_0217500.1-p1	7	7	7	PF3D7_0217500	calcium-dependent protein kinase 1	1	7	7	7	5	2	4	4	4	6	5	2	4	4	4	6	5	2	4	4	4	6	16	16	16	60.799	524	524	0	12.906	11.1	4.8	9.2	9	9.2	14.1	303870000	25.9809	24.0385	25.2342	25.6725	25.4402
PF3D7_0413700.1-p1 | transcript=PF3D7_0413700.1 | gene=PF3D7_0413700 | organism=Plasmodium_falciparum_3D7 | gene_product=lysine decarboxylase-like protein, putative | transcript_product=lysine decarboxylase-like protein, putative | location=Pf3D7_04_v3:619	Pf3D7_04_v3:619	PF3D7_0413700.1-p1	7	7	7	PF3D7_0413700	lysine decarboxylase-like protein, putative	1	7	7	7	3	6	3	4	2	6	3	6	3	4	2	6	3	6	3	4	2	6	21.3	21.3	21.3	39.02	338	338	0	17.406	8.9	15.1	8.9	12.4	5.3	18.3	295450000	24.4165	25.6206	24.5946	26.1263	25.4547
PF3D7_0515700.1-p1 | transcript=PF3D7_0515700.1 | gene=PF3D7_0515700 | organism=Plasmodium_falciparum_3D7 | gene_product=glideosome-associated protein 40 | transcript_product=glideosome-associated protein 40 | location=Pf3D7_05_v3:653966-655336(-) | protei	Pf3D7_05_v3:653966-655336(-)	PF3D7_0515700.1-p1	7	7	7	PF3D7_0515700	glideosome-associated protein 40	1	7	7	7	4	2	1	4	4	2	4	2	1	4	4	2	4	2	1	4	4	2	21.5	21.5	21.5	51.799	456	456	0	19.675	9	3.9	2.4	11.6	10.7	8.1	280560000	26.7247	23.9116	24.2355	26.0447	24.5641
PF3D7_0109800.1-p1 | transcript=PF3D7_0109800.1 | gene=PF3D7_0109800 | organism=Plasmodium_falciparum_3D7 | gene_product=phenylalanine--tRNA ligase alpha subunit | transcript_product=phenylalanine--tRNA ligase alpha subunit | location=Pf3D7_01_v3:380697-38	Pf3D7_01_v3:380697-38	PF3D7_0109800.1-p1	7	7	7	PF3D7_0109800	phenylalanine--tRNA ligase alpha subunit	1	7	7	7	3	4	3	3	4	3	3	4	3	3	4	3	3	4	3	3	4	3	13.6	13.6	13.6	67.72	575	575	0	7.2044	4.9	6.4	5.2	4.9	8.9	4.2	271350000	25.3907	24.7992	25.4562	25.9312	25.859
PF3D7_1017900.1-p1 | transcript=PF3D7_1017900.1 | gene=PF3D7_1017900 | organism=Plasmodium_falciparum_3D7 | gene_product=26S proteasome regulatory subunit p55, putative | transcript_product=26S proteasome regulatory subunit p55, putative | location=Pf3D7_1	Pf3D7_1	PF3D7_1017900.1-p1	7	7	7	PF3D7_1017900	26S proteasome regulatory subunit p55, putative	1	7	7	7	6	2	0	5	3	3	6	2	0	5	3	3	6	2	0	5	3	3	17.3	17.3	17.3	55.208	467	467	0	15.11	15.2	4.1	0	13.1	7.7	7.7	262250000	26.8425	24.1632	0	25.9359	24.8918
PF3D7_0912500.1-p1 | transcript=PF3D7_0912500.1 | gene=PF3D7_0912500 | organism=Plasmodium_falciparum_3D7 | gene_product=SAP domain-containing protein, putative | transcript_product=SAP domain-containing protein, putative | location=Pf3D7_09_v3:556090-5579	Pf3D7_09_v3:556090-5579	PF3D7_0912500.1-p1	7	7	7	PF3D7_0912500	SAP domain-containing protein, putative	1	7	7	7	2	0	0	2	2	7	2	0	0	2	2	7	2	0	0	2	2	7	26.7	26.7	26.7	33.184	288	288	0	20.688	8	0	0	7.6	7.6	26.7	250260000	24.6373	0	0	25.4556	25.7015
PF3D7_0720400.1-p1 | transcript=PF3D7_0720400.1 | gene=PF3D7_0720400 | organism=Plasmodium_falciparum_3D7 | gene_product=apoptosis-inducing factor, putative | transcript_product=apoptosis-inducing factor, putative | location=Pf3D7_07_v3:882936-884988(+) |	Pf3D7_07_v3:882936-884988(+)	PF3D7_0720400.1-p1	7	7	7	PF3D7_0720400	apoptosis-inducing factor, putative	1	7	7	7	5	6	1	3	1	1	5	6	1	3	1	1	5	6	1	3	1	1	13.6	13.6	13.6	72.721	642	642	0	12.785	10.3	11.5	2	5.5	1.9	2	242480000	26.9204	26.1392	23.6625	24.2743	22.9322
PF3D7_0803100.1-p1 | transcript=PF3D7_0803100.1 | gene=PF3D7_0803100 | organism=Plasmodium_falciparum_3D7 | gene_product=U3 small nucleolar RNA-associated protein 14, putative | transcript_product=U3 small nucleolar RNA-associated protein 14, putative | lo		PF3D7_0803100.1-p1	8	8	7	PF3D7_0803100	U3 small nucleolar RNA-associated protein 14, putative	1	8	8	7	2	1	3	1	3	6	2	1	3	1	3	6	2	1	3	1	3	5	5.5	5.5	5	147.91	1245	1245	0	12.006	1.6	1	2.4	0.8	2.7	4.6	242220000	23.8897	23.4148	24.9775	23.4316	24.8966
PF3D7_1137400.1-p1 | transcript=PF3D7_1137400.1 | gene=PF3D7_1137400 | organism=Plasmodium_falciparum_3D7 | gene_product=regulator of chromosome condensation, putative | transcript_product=regulator of chromosome condensation, putative | location=Pf3D7_11_	Pf3D7_11_	PF3D7_1137400.1-p1	7	7	7	PF3D7_1137400	regulator of chromosome condensation, putative	1	7	7	7	4	3	4	1	2	1	4	3	4	1	2	1	4	3	4	1	2	1	23.1	23.1	23.1	48.114	425	425	0	12.606	15.1	7.8	11.5	3.1	6.6	3.5	229300000	26.2175	25.1512	25.7348	23.2671	24.7924
PF3D7_0204700.1-p1 | transcript=PF3D7_0204700.1 | gene=PF3D7_0204700 | organism=Plasmodium_falciparum_3D7 | gene_product=hexose transporter | transcript_product=hexose transporter | location=Pf3D7_02_v3:205889-207403(-) | protein_length=504 | sequence_SO=c	Pf3D7_02_v3:205889-207403(-)	PF3D7_0204700.1-p1	7	7	7	PF3D7_0204700	hexose transporter	1	7	7	7	2	3	1	5	3	4	2	3	1	5	3	4	2	3	1	5	3	4	12.3	12.3	12.3	56.416	504	504	0	18.805	5	5.2	2	9.9	6.7	12.1	228280000	24.5866	25.0412	22.4569	26.2071	25.0948
PF3D7_0621900.1-p1 | transcript=PF3D7_0621900.1 | gene=PF3D7_0621900 | organism=Plasmodium_falciparum_3D7 | gene_product=signal recognition particle subunit SRP68, putative | transcript_product=signal recognition particle subunit SRP68, putative | location		PF3D7_0621900.1-p1	7	7	7	PF3D7_0621900	signal recognition particle subunit SRP68, putative	1	7	7	7	1	3	5	2	2	3	1	3	5	2	2	3	1	3	5	2	2	3	10.8	10.8	10.8	92.451	776	776	0	18.677	1.4	6.3	7.2	4.1	3.6	5.4	224830000	23.7684	24.9922	26.4405	24.2531	25.0226
PF3D7_0310400.1-p1 | transcript=PF3D7_0310400.1 | gene=PF3D7_0310400 | organism=Plasmodium_falciparum_3D7 | gene_product=parasite-infected erythrocyte surface protein | transcript_product=parasite-infected erythrocyte surface protein | location=Pf3D7_03_v3	Pf3D7_03_v3	PF3D7_0310400.1-p1	7	7	7	PF3D7_0310400	parasite-infected erythrocyte surface protein	1	7	7	7	3	0	2	4	2	6	3	0	2	4	2	6	3	0	2	4	2	6	8	8	8	154.09	1294	1294	0	42.15	2.6	0	2	4	2.5	6.8	221330000	25.2447	0	23.7143	25.8799	24.6505
PF3D7_1454700.1-p1 | transcript=PF3D7_1454700.1 | gene=PF3D7_1454700 | organism=Plasmodium_falciparum_3D7 | gene_product=6-phosphogluconate dehydrogenase, decarboxylating | transcript_product=6-phosphogluconate dehydrogenase, decarboxylating | location=Pf3	Pf3	PF3D7_1454700.1-p1	7	7	7	PF3D7_1454700	6-phosphogluconate dehydrogenase, decarboxylating	1	7	7	7	3	2	0	4	2	3	3	2	0	4	2	3	3	2	0	4	2	3	18.8	18.8	18.8	52.993	468	468	0	8.3971	7.3	5.1	0	12.8	4.7	7.3	209780000	25.0253	23.8166	0	26.6162	25.0136
PF3D7_1470600.1-p1 | transcript=PF3D7_1470600.1 | gene=PF3D7_1470600 | organism=Plasmodium_falciparum_3D7 | gene_product=RAP protein RAP21 | transcript_product=RAP protein RAP21 | location=Pf3D7_14_v3:2886888-2888659(-) | protein_length=533 | sequence_SO=c	Pf3D7_14_v3:2886888-2888659(-)	PF3D7_1470600.1-p1	7	7	7	PF3D7_1470600	RAP protein RAP21	1	7	7	7	3	3	5	0	0	0	3	3	5	0	0	0	3	3	5	0	0	0	12.6	12.6	12.6	64.169	533	533	0	15.678	7.1	5.3	10.7	0	0	0	192390000	23.6992	26.4967	26.3252	0	0
PF3D7_1442300.1-p1 | transcript=PF3D7_1442300.1 | gene=PF3D7_1442300 | organism=Plasmodium_falciparum_3D7 | gene_product=tRNA import protein tRIP | transcript_product=tRNA import protein tRIP | location=Pf3D7_14_v3:1712626-1714065(-) | protein_length=402 |	Pf3D7_14_v3:1712626-1714065(-)	PF3D7_1442300.1-p1	7	7	7	PF3D7_1442300	tRNA import protein tRIP	1	7	7	7	3	2	1	3	2	1	3	2	1	3	2	1	3	2	1	3	2	1	16.9	16.9	16.9	46.441	402	402	0	5.4373	8.5	4.5	2.5	6.5	4.5	2.2	152910000	25.511	23.1807	22.5811	25.8553	22.7077
PF3D7_1317100.1-p1 | transcript=PF3D7_1317100.1 | gene=PF3D7_1317100 | organism=Plasmodium_falciparum_3D7 | gene_product=DNA replication licensing factor MCM4 | transcript_product=DNA replication licensing factor MCM4 | location=Pf3D7_13_v3:711944-714961(+	Pf3D7_13_v3:711944-714961(+	PF3D7_1317100.1-p1	7	7	7	PF3D7_1317100	DNA replication licensing factor MCM4	1	7	7	7	4	0	1	2	3	2	4	0	1	2	3	2	4	0	1	2	3	2	8.9	8.9	8.9	115.22	1005	1005	0	8.7605	5.1	0	1.2	2.5	3.7	2.6	146170000	25.4916	0	23.4844	24.8987	24.7405
PF3D7_1327800.1-p1 | transcript=PF3D7_1327800.1 | gene=PF3D7_1327800 | organism=Plasmodium_falciparum_3D7 | gene_product=ribose-phosphate pyrophosphokinase, putative | transcript_product=ribose-phosphate pyrophosphokinase, putative | location=Pf3D7_13_v3:1	Pf3D7_13_v3:1	PF3D7_1327800.1-p1	7	7	7	PF3D7_1327800	ribose-phosphate pyrophosphokinase, putative	1	7	7	7	4	4	5	0	0	0	4	4	5	0	0	0	4	4	5	0	0	0	14.3	14.3	14.3	64.018	560	560	0	10.393	8.9	6.1	11.4	0	0	0	143590000	25.5958	25.3753	25.5568	0	0
PF3D7_1347900.1-p1 | transcript=PF3D7_1347900.1 | gene=PF3D7_1347900 | organism=Plasmodium_falciparum_3D7 | gene_product=conserved Plasmodium protein, unknown function | transcript_product=conserved Plasmodium protein, unknown function | location=Pf3D7_13_	Pf3D7_13_	PF3D7_1347900.1-p1	7	7	7	PF3D7_1347900	conserved Plasmodium protein, unknown function	1	7	7	7	4	4	2	0	0	0	4	4	2	0	0	0	4	4	2	0	0	0	4.4	4.4	4.4	221.59	1847	1847	0	9.7464	2.9	2.2	1	0	0	0	143580000	26.3808	24.9878	24.4502	0	0
PF3D7_1450100.1-p1 | transcript=PF3D7_1450100.1 | gene=PF3D7_1450100 | organism=Plasmodium_falciparum_3D7 | gene_product=signal recognition particle subunit SRP54 | transcript_product=signal recognition particle subunit SRP54 | location=Pf3D7_14_v3:2051621	Pf3D7_14_v3:2051621	PF3D7_1450100.1-p1	7	7	7	PF3D7_1450100	signal recognition particle subunit SRP54	1	7	7	7	2	0	0	4	5	2	2	0	0	4	5	2	2	0	0	4	5	2	21	21	21	55.979	500	500	0	19.58	4.6	0	0	10.4	12.6	9.6	139810000	24.9992	0	0	25.221	25.3556
PF3D7_1234800.1-p1 | transcript=PF3D7_1234800.1 | gene=PF3D7_1234800 | organism=Plasmodium_falciparum_3D7 | gene_product=splicing factor 3B subunit 3, putative | transcript_product=splicing factor 3B subunit 3, putative | location=Pf3D7_12_v3:1452606-14572	Pf3D7_12_v3:1452606-14572	PF3D7_1234800.1-p1	7	7	7	PF3D7_1234800	splicing factor 3B subunit 3, putative	1	7	7	7	2	2	2	2	2	5	2	2	2	2	2	5	2	2	2	2	2	5	6.7	6.7	6.7	151.81	1329	1329	0	11.407	1.2	1.8	1.4	1.9	1.9	5.5	138010000	23.7469	22.664	23.8901	24.7879	24.745
PF3D7_1213800.1-p1 | transcript=PF3D7_1213800.1 | gene=PF3D7_1213800 | organism=Plasmodium_falciparum_3D7 | gene_product=proline--tRNA ligase | transcript_product=proline--tRNA ligase | location=Pf3D7_12_v3:590194-592434(-) | protein_length=746 | sequence_	Pf3D7_12_v3:590194-592434(-)	PF3D7_1213800.1-p1	7	7	7	PF3D7_1213800	proline--tRNA ligase	1	7	7	7	0	0	0	6	1	4	0	0	0	6	1	4	0	0	0	6	1	4	9.7	9.7	9.7	86.646	746	746	0	10.477	0	0	0	8.2	2.1	7.1	137440000	0	0	0	25.8267	23.6958
PF3D7_1447900.1-p1 | transcript=PF3D7_1447900.1 | gene=PF3D7_1447900 | organism=Plasmodium_falciparum_3D7 | gene_product=multidrug resistance protein 2 | transcript_product=multidrug resistance protein 2 | location=Pf3D7_14_v3:1954601-1957675(-) | protein_	Pf3D7_14_v3:1954601-1957675(-)	PF3D7_1447900.1-p1	7	7	7	PF3D7_1447900	multidrug resistance protein 2	1	7	7	7	2	0	0	6	2	2	2	0	0	6	2	2	2	0	0	6	2	2	9.3	9.3	9.3	119.01	1024	1024	0	13.117	2.7	0	0	8	2.7	2.7	122090000	22.2069	0	0	26.3102	23.9837
PF3D7_1417800.1-p1 | transcript=PF3D7_1417800.1 | gene=PF3D7_1417800 | organism=Plasmodium_falciparum_3D7 | gene_product=DNA replication licensing factor MCM2 | transcript_product=DNA replication licensing factor MCM2 | location=Pf3D7_14_v3:753389-756440(+	Pf3D7_14_v3:753389-756440(+	PF3D7_1417800.1-p1	7	7	7	PF3D7_1417800	DNA replication licensing factor MCM2	1	7	7	7	5	0	0	5	2	1	5	0	0	5	2	1	5	0	0	5	2	1	8.1	8.1	8.1	111.5	971	971	0	8.7795	6.2	0	0	5.5	2.2	0.9	118000000	25.6181	0	0	25.3189	24.5549
PF3D7_1350100.1-p1 | transcript=PF3D7_1350100.1 | gene=PF3D7_1350100 | organism=Plasmodium_falciparum_3D7 | gene_product=lysine--tRNA ligase | transcript_product=lysine--tRNA ligase | location=Pf3D7_13_v3:2005962-2007950(-) | protein_length=583 | sequence_	Pf3D7_13_v3:2005962-2007950(-)	PF3D7_1350100.1-p1	7	7	7	PF3D7_1350100	lysine--tRNA ligase	1	7	7	7	3	1	1	4	4	1	3	1	1	4	4	1	3	1	1	4	4	1	12.9	12.9	12.9	67.59	583	583	0	5.7421	5.7	1.7	1.7	7.5	7.2	1.7	108740000	24.5446	23.1286	0	25.1988	24.7238
PF3D7_1307800.1-p1 | transcript=PF3D7_1307800.1 | gene=PF3D7_1307800 | organism=Plasmodium_falciparum_3D7 | gene_product=centrosomal protein CEP170, putative | transcript_product=centrosomal protein CEP170, putative | location=Pf3D7_13_v3:348743-350788(-)	Pf3D7_13_v3:348743-350788(-)	PF3D7_1307800.1-p1	7	7	7	PF3D7_1307800	centrosomal protein CEP170, putative	1	7	7	7	0	0	0	1	4	5	0	0	0	1	4	5	0	0	0	1	4	5	17.3	17.3	17.3	68.283	561	561	0	17.611	0	0	0	2.9	10.3	11.6	106370000	0	0	0	22.8993	25.7042
PF3D7_1329100.1-p1 | transcript=PF3D7_1329100.1 | gene=PF3D7_1329100 | organism=Plasmodium_falciparum_3D7 | gene_product=myosin F, putative | transcript_product=myosin F, putative | location=Pf3D7_13_v3:1227372-1234418(-) | protein_length=2160 | sequence_S	Pf3D7_13_v3:1227372-1234418(-)	PF3D7_1329100.1-p1	7	7	7	PF3D7_1329100	myosin F, putative	1	7	7	7	1	0	0	6	1	3	1	0	0	6	1	3	1	0	0	6	1	3	3.3	3.3	3.3	250.29	2160	2160	0	7.9923	0.6	0	0	3	0.6	1.4	100070000	23.2165	0	0	25.4213	22.9687
PF3D7_1328400.1-p1 | transcript=PF3D7_1328400.1 | gene=PF3D7_1328400 | organism=Plasmodium_falciparum_3D7 | gene_product=conserved protein, unknown function | transcript_product=conserved protein, unknown function | location=Pf3D7_13_v3:1200840-1202342(-)	Pf3D7_13_v3:1200840-1202342(-)	PF3D7_1328400.1-p1	7	7	7	PF3D7_1328400	conserved protein, unknown function	1	7	7	7	6	4	2	0	0	0	6	4	2	0	0	0	6	4	2	0	0	0	11.8	11.8	11.8	60.306	500	500	0	8.3223	10.4	7.2	4	0	0	0	86459000	25.4815	24.8181	23.2577	0	0
PF3D7_0822900.1-p1 | transcript=PF3D7_0822900.1 | gene=PF3D7_0822900 | organism=Plasmodium_falciparum_3D7 | gene_product=PhIL1-interacting candidate PIC2 | transcript_product=PhIL1-interacting candidate PIC2 | location=Pf3D7_08_v3:1007777-1011307(-) | prot	Pf3D7_08_v3:1007777-1011307(-)	PF3D7_0822900.1-p1	7	7	7	PF3D7_0822900	PhIL1-interacting candidate PIC2	1	7	7	7	5	0	0	0	1	1	5	0	0	0	1	1	5	0	0	0	1	1	6.7	6.7	6.7	138.24	1176	1176	0	5.6152	5.1	0	0	0	0.9	0.7	83698000	25.5114	0	0	0	24.449
PF3D7_1216900.1-p1 | transcript=PF3D7_1216900.1 | gene=PF3D7_1216900 | organism=Plasmodium_falciparum_3D7 | gene_product=DNA-binding chaperone, putative | transcript_product=DNA-binding chaperone, putative | location=Pf3D7_12_v3:670447-673266(+) | protein_	Pf3D7_12_v3:670447-673266(+)	PF3D7_1216900.1-p1	7	7	7	PF3D7_1216900	DNA-binding chaperone, putative	1	7	7	7	2	2	2	2	2	2	2	2	2	2	2	2	2	2	2	2	2	2	8.3	8.3	8.3	111.06	939	939	0	6.68	2.2	2.2	2.3	2.3	2.6	2.3	80236000	0	24.1291	23.9166	23.9211	23.8932
PF3D7_0527000.1-p1 | transcript=PF3D7_0527000.1 | gene=PF3D7_0527000 | organism=Plasmodium_falciparum_3D7 | gene_product=DNA replication licensing factor MCM3, putative | transcript_product=DNA replication licensing factor MCM3, putative | location=Pf3D7_0	Pf3D7_0	PF3D7_0527000.1-p1	7	7	7	PF3D7_0527000	DNA replication licensing factor MCM3, putative	1	7	7	7	4	1	0	5	2	1	4	1	0	5	2	1	4	1	0	5	2	1	9.3	9.3	9.3	109.8	962	962	0	11.335	5.1	1.4	0	6.5	2.9	1.6	70684000	24.3467	22.3712	0	24.6535	23.4801
PF3D7_1332900.1-p1 | transcript=PF3D7_1332900.1 | gene=PF3D7_1332900 | organism=Plasmodium_falciparum_3D7 | gene_product=isoleucine--tRNA ligase, putative | transcript_product=isoleucine--tRNA ligase, putative | location=Pf3D7_13_v3:1350042-1353860(-) | pr	Pf3D7_13_v3:1350042-1353860(-)	PF3D7_1332900.1-p1	7	7	7	PF3D7_1332900	isoleucine--tRNA ligase, putative	1	7	7	7	0	0	0	6	1	0	0	0	0	6	1	0	0	0	0	6	1	0	5.6	5.6	5.6	151.31	1272	1272	0	6.9493	0	0	0	5	0.6	0	62124000	0	0	0	25.6768	23.0164
PF3D7_0617900.1-p1 | transcript=PF3D7_0617900.1 | gene=PF3D7_0617900 | organism=Plasmodium_falciparum_3D7 | gene_product=histone H3 variant | transcript_product=histone H3 variant | location=Pf3D7_06_v3:754395-754805(+) | protein_length=136 | sequence_SO=c	Pf3D7_06_v3:754395-754805(+)	PF3D7_0617900.1-p1	11	11	6	PF3D7_0617900	histone H3 variant	1	11	11	6	11	6	6	7	6	6	11	6	6	7	6	6	6	4	4	4	3	3	39.7	39.7	17.6	15.441	136	136	0	23.7	39.7	27.2	27.2	39	32.4	36.8	17238000000	32.8533	30.8665	30.0989	30.8243	30.8772
PF3D7_0710600.1-p1 | transcript=PF3D7_0710600.1 | gene=PF3D7_0710600 | organism=Plasmodium_falciparum_3D7 | gene_product=60S ribosomal protein L34 | transcript_product=60S ribosomal protein L34 | location=Pf3D7_07_v3:478468-479138(-) | protein_length=150 |	Pf3D7_07_v3:478468-479138(-)	PF3D7_0710600.1-p1	6	6	6	PF3D7_0710600	60S ribosomal protein L34	1	6	6	6	4	3	5	5	4	5	4	3	5	5	4	5	4	3	5	5	4	5	24.7	24.7	24.7	17.351	150	150	0	15.52	22	16	22.7	24.7	22.7	24.7	15189000000	31.1172	31.3007	32.0651	30.8429	30.6766
PF3D7_1353200.1-p1 | transcript=PF3D7_1353200.1 | gene=PF3D7_1353200 | organism=Plasmodium_falciparum_3D7 | gene_product=membrane associated histidine-rich protein 2 | transcript_product=membrane associated histidine-rich protein 2 | location=Pf3D7_13_v3:2	Pf3D7_13_v3:2	PF3D7_1353200.1-p1	6	6	6	PF3D7_1353200	membrane associated histidine-rich protein 2	1	6	6	6	4	5	5	6	6	5	4	5	5	6	6	5	4	5	5	6	6	5	40.1	40.1	40.1	15.849	137	137	0	30.232	23.4	30.7	30.7	40.1	40.1	40.1	7.9863e+09	30.1829	30.101	30.724	30.3509	30.3723
PF3D7_1317400.1-p1 | transcript=PF3D7_1317400.1 | gene=PF3D7_1317400 | organism=Plasmodium_falciparum_3D7 | gene_product=zinc finger protein, putative | transcript_product=zinc finger protein, putative | location=Pf3D7_13_v3:733245-733862(+) | protein_leng	Pf3D7_13_v3:733245-733862(+)	PF3D7_1317400.1-p1	6	6	6	PF3D7_1317400	zinc finger protein, putative	1	6	6	6	3	2	4	5	6	5	3	2	4	5	6	5	3	2	4	5	6	5	29.3	29.3	29.3	23.193	205	205	0	294.19	20.5	14.1	24.4	24.4	29.3	24.4	3.3074e+09	26.6395	27.6109	28.2795	29.3506	29.9607
PF3D7_0501000.1-p1 | transcript=PF3D7_0501000.1 | gene=PF3D7_0501000 | organism=Plasmodium_falciparum_3D7 | gene_product=Plasmodium exported protein, unknown function | transcript_product=Plasmodium exported protein, unknown function | location=Pf3D7_05_v3	Pf3D7_05_v3	PF3D7_0501000.1-p1	6	6	6	PF3D7_0501000	Plasmodium exported protein, unknown function	1	6	6	6	3	2	2	6	4	3	3	2	2	6	4	3	3	2	2	6	4	3	16.9	16.9	16.9	30.715	260	260	0	17.077	10	10	10	16.9	14.2	14.2	1.7591e+09	26.7548	26.0431	25.9581	29.6551	28.6287
PF3D7_MIT02300.1-p1 | transcript=PF3D7_MIT02300.1 | gene=PF3D7_MIT02300 | organism=Plasmodium_falciparum_3D7 | gene_product=cytochrome b | transcript_product=cytochrome b | location=Pf3D7_MIT_v3:3492-4622(+) | protein_length=376 | sequence_SO=mitochondrial	Pf3D7_MIT_v3:3492-4622(+)	PF3D7_MIT02300.1-p1	6	6	6	PF3D7_MIT02300	cytochrome b	1	6	6	6	5	6	6	0	0	0	5	6	6	0	0	0	5	6	6	0	0	0	16	16	16	43.376	376	376	0	28.865	13.6	16	16	0	0	0	1.6925e+09	28.9179	29.2142	29.0674	0	0
PF3D7_1358700.1-p1 | transcript=PF3D7_1358700.1 | gene=PF3D7_1358700 | organism=Plasmodium_falciparum_3D7 | gene_product=YOP1-like protein, putative | transcript_product=YOP1-like protein, putative | location=Pf3D7_13_v3:2326394-2326855(-) | protein_length	Pf3D7_13_v3:2326394-2326855(-)	PF3D7_1358700.1-p1	6	6	6	PF3D7_1358700	YOP1-like protein, putative	1	6	6	6	3	5	6	6	5	4	3	5	6	6	5	4	3	5	6	6	5	4	23.5	23.5	23.5	18.422	153	153	0	7.0559	13.7	19	23.5	23.5	19	14.4	1.4826e+09	27.4229	27.9474	28.1717	28.0637	27.7126
PF3D7_0628300.1-p1 | transcript=PF3D7_0628300.1 | gene=PF3D7_0628300 | organism=Plasmodium_falciparum_3D7 | gene_product=choline/ethanolaminephosphotransferase, putative | transcript_product=choline/ethanolaminephosphotransferase, putative | location=Pf3D7	Pf3D7	PF3D7_0628300.1-p1	6	6	6	PF3D7_0628300	choline/ethanolaminephosphotransferase, putative	1	6	6	6	3	3	4	4	5	3	3	3	4	4	5	3	3	3	4	4	5	3	13.6	13.6	13.6	45.081	391	391	0	5.4966	6.4	6.4	8.7	9.2	11.3	6.4	1321600000	28.0161	27.2028	27.2436	27.974	27.8389
PF3D7_0532100.1-p1 | transcript=PF3D7_0532100.1 | gene=PF3D7_0532100 | organism=Plasmodium_falciparum_3D7 | gene_product=early transcribed membrane protein 5 | transcript_product=early transcribed membrane protein 5 | location=Pf3D7_05_v3:1301224-1301769(+	Pf3D7_05_v3:1301224-1301769(+	PF3D7_0532100.1-p1	6	6	6	PF3D7_0532100	early transcribed membrane protein 5	1	6	6	6	2	3	3	5	5	4	2	3	3	5	5	4	2	3	3	5	5	4	28.2	28.2	28.2	19.03	181	181	0	102.81	7.2	12.7	13.3	13.3	22.7	13.3	1220800000	26.3576	27.5316	27.3332	28.3642	27.8795
PF3D7_0316600.1-p1 | transcript=PF3D7_0316600.1 | gene=PF3D7_0316600 | organism=Plasmodium_falciparum_3D7 | gene_product=formate-nitrite transporter | transcript_product=formate-nitrite transporter | location=Pf3D7_03_v3:669302-670873(-) | protein_length=3	Pf3D7_03_v3:669302-670873(-)	PF3D7_0316600.1-p1	6	6	6	PF3D7_0316600	formate-nitrite transporter	1	6	6	6	2	2	2	6	5	5	2	2	2	6	5	5	2	2	2	6	5	5	17.5	17.5	17.5	34.458	309	309	0	18.505	6.5	6.5	6.5	17.5	17.2	17.2	1144500000	25.6581	25.783	25.2796	28.6616	28.3999
PF3D7_1230400.1-p1 | transcript=PF3D7_1230400.1 | gene=PF3D7_1230400 | organism=Plasmodium_falciparum_3D7 | gene_product=ATP-dependent protease subunit ClpQ | transcript_product=ATP-dependent protease subunit ClpQ | location=Pf3D7_12_v3:1251914-1253067(-)	Pf3D7_12_v3:1251914-1253067(-)	PF3D7_1230400.1-p1	6	6	6	PF3D7_1230400	ATP-dependent protease subunit ClpQ	1	6	6	6	4	3	4	3	3	3	4	3	4	3	3	3	4	3	4	3	3	3	47.3	47.3	47.3	22.87	207	207	0	14.74	24.6	14.5	24.6	14.5	14.5	22.7	1107800000	28.1541	28.2253	27.6156	26.6141	26.6313
PF3D7_1125500.1-p1 | transcript=PF3D7_1125500.1 | gene=PF3D7_1125500 | organism=Plasmodium_falciparum_3D7 | gene_product=small nuclear ribonucleoprotein Sm D1, putative | transcript_product=small nuclear ribonucleoprotein Sm D1, putative | location=Pf3D7_1	Pf3D7_1	PF3D7_1125500.1-p1	6	6	6	PF3D7_1125500	small nuclear ribonucleoprotein Sm D1, putative	1	6	6	6	1	2	2	5	4	5	1	2	2	5	4	5	1	2	2	5	4	5	56.3	56.3	56.3	14.337	126	126	0	17.749	17.5	25.4	25.4	54.8	35.7	47.6	1099100000	24.2559	26.1855	26.3705	27.9448	28.3791
PF3D7_1438900.1-p1 | transcript=PF3D7_1438900.1 | gene=PF3D7_1438900 | organism=Plasmodium_falciparum_3D7 | gene_product=thioredoxin peroxidase 1 | transcript_product=thioredoxin peroxidase 1 | location=Pf3D7_14_v3:1575984-1576571(+) | protein_length=195 |	Pf3D7_14_v3:1575984-1576571(+)	PF3D7_1438900.1-p1	6	6	6	PF3D7_1438900	thioredoxin peroxidase 1	1	6	6	6	3	3	3	5	5	4	3	3	3	5	5	4	3	3	3	5	5	4	56.9	56.9	56.9	21.807	195	195	0	23.996	29.7	27.2	30.3	50.3	45.1	38.5	1.0679e+09	27.7408	26.5516	26.378	27.9772	27.6923
PF3D7_0621800.1-p1 | transcript=PF3D7_0621800.1 | gene=PF3D7_0621800 | organism=Plasmodium_falciparum_3D7 | gene_product=nascent polypeptide-associated complex subunit alpha, putative | transcript_product=nascent polypeptide-associated complex subunit alph		PF3D7_0621800.1-p1	6	6	6	PF3D7_0621800	nascent polypeptide-associated complex subunit alph	1	6	6	6	5	2	3	6	4	5	5	2	3	6	4	5	5	2	3	6	4	5	50.5	50.5	50.5	20.623	184	184	0	134.65	50.5	21.2	28.8	50.5	37	50.5	1.0381e+09	26.8843	25.5161	26.2698	28.4589	27.7251
PF3D7_0709000.1-p1 | transcript=PF3D7_0709000.1 | gene=PF3D7_0709000 | organism=Plasmodium_falciparum_3D7 | gene_product=chloroquine resistance transporter | transcript_product=chloroquine resistance transporter | location=Pf3D7_07_v3:403222-406317(+) | pr	Pf3D7_07_v3:403222-406317(+)	PF3D7_0709000.1-p1	6	6	6	PF3D7_0709000	chloroquine resistance transporter	1	6	6	6	2	5	1	5	4	4	2	5	1	5	4	4	2	5	1	5	4	4	15.1	15.1	15.1	48.675	424	424	0	12.317	5.4	12.7	3.1	13	9.4	10.6	643830000	26.0945	26.654	25.357	27.4265	26.6939
PF3D7_1444300.1-p1 | transcript=PF3D7_1444300.1 | gene=PF3D7_1444300 | organism=Plasmodium_falciparum_3D7 | gene_product=1-acyl-sn-glycerol-3-phosphate acyltransferase, putative | transcript_product=1-acyl-sn-glycerol-3-phosphate acyltransferase, putative		PF3D7_1444300.1-p1	6	6	6	PF3D7_1444300	1-acyl-sn-glycerol-3-phosphate acyltransferase, putative	1	6	6	6	3	3	3	4	3	4	3	3	3	4	3	4	3	3	3	4	3	4	36	36	36	33.747	292	292	0	28.54	15.8	18.5	18.5	20.5	18.5	25.3	604730000	25.6288	26.4875	25.3427	27.4797	26.9694
PF3D7_1323200.1-p1 | transcript=PF3D7_1323200.1 | gene=PF3D7_1323200 | organism=Plasmodium_falciparum_3D7 | gene_product=V-type proton ATPase subunit G, putative | transcript_product=V-type proton ATPase subunit G, putative | location=Pf3D7_13_v3:968110-96	Pf3D7_13_v3:968110-96	PF3D7_1323200.1-p1	6	6	6	PF3D7_1323200	V-type proton ATPase subunit G, putative	1	6	6	6	4	4	5	5	4	3	4	4	5	5	4	3	4	4	5	5	4	3	53.7	53.7	53.7	14.192	123	123	0	10.754	34.1	36.6	45.5	44.7	34.1	25.2	578270000	26.31	26.2816	26.7647	27.1349	26.5906
PF3D7_1407800.1-p1 | transcript=PF3D7_1407800.1 | gene=PF3D7_1407800 | organism=Plasmodium_falciparum_3D7 | gene_product=plasmepsin IV | transcript_product=plasmepsin IV | location=Pf3D7_14_v3:283086-284435(+) | protein_length=449 | sequence_SO=chromosome	Pf3D7_14_v3:283086-284435(+)	PF3D7_1407800.1-p1	6	6	6	PF3D7_1407800	plasmepsin IV	1	6	6	6	2	1	4	3	4	4	2	1	4	3	4	4	2	1	4	3	4	4	18.9	18.9	18.9	51.046	449	449	0	23.924	8.2	4.7	13.4	8.2	13.6	16.9	565880000	25.5746	24.9423	26.292	26.1233	27.5466
PF3D7_0316700.1-p1 | transcript=PF3D7_0316700.1 | gene=PF3D7_0316700 | organism=Plasmodium_falciparum_3D7 | gene_product=protein YOP1, putative | transcript_product=protein YOP1, putative | location=Pf3D7_03_v3:674458-675636(+) | protein_length=221 | seque	Pf3D7_03_v3:674458-675636(+)	PF3D7_0316700.1-p1	6	6	6	PF3D7_0316700	protein YOP1, putative	1	6	6	6	2	4	4	2	2	1	2	4	4	2	2	1	2	4	4	2	2	1	30.8	30.8	30.8	26.04	221	221	0	11.624	11.8	22.6	23.5	12.2	12.2	8.6	541600000	26.536	27.0253	27.0017	25.0801	26.6539
PF3D7_1033300.1-p1 | transcript=PF3D7_1033300.1 | gene=PF3D7_1033300 | organism=Plasmodium_falciparum_3D7 | gene_product=conserved protein, unknown function | transcript_product=conserved protein, unknown function | location=Pf3D7_10_v3:1338124-1338818(-)	Pf3D7_10_v3:1338124-1338818(-)	PF3D7_1033300.1-p1	6	6	6	PF3D7_1033300	conserved protein, unknown function	1	6	6	6	2	0	0	3	6	3	2	0	0	3	6	3	2	0	0	3	6	3	36.9	36.9	36.9	14.43	122	122	0	13.605	19.7	0	0	28.7	36.9	17.2	538930000	26.5561	0	0	27.2262	27.3821
PF3D7_0830400.1-p1 | transcript=PF3D7_0830400.1 | gene=PF3D7_0830400 | organism=Plasmodium_falciparum_3D7 | gene_product=CRA domain-containing protein, putative | transcript_product=CRA domain-containing protein, putative | location=Pf3D7_08_v3:1294022-129	Pf3D7_08_v3:1294022-129	PF3D7_0830400.1-p1	6	6	6	PF3D7_0830400	CRA domain-containing protein, putative	1	6	6	6	1	2	2	2	4	4	1	2	2	2	4	4	1	2	2	2	4	4	42.3	42.3	42.3	15.902	137	137	0	14.907	11.7	20.4	20.4	20.4	42.3	26.3	507550000	24.0202	24.7059	26.7686	26.8168	26.7529
PF3D7_0923900.1-p1 | transcript=PF3D7_0923900.1 | gene=PF3D7_0923900 | organism=Plasmodium_falciparum_3D7 | gene_product=polyadenylate-binding protein 2, putative | transcript_product=polyadenylate-binding protein 2, putative | location=Pf3D7_09_v3:966795-	Pf3D7_09_v3:966795-	PF3D7_0923900.1-p1	6	6	6	PF3D7_0923900	polyadenylate-binding protein 2, putative	1	6	6	6	4	2	4	3	3	3	4	2	4	3	3	3	4	2	4	3	3	3	32.7	32.7	32.7	22.979	202	202	0	16.281	23.8	12.9	21.8	18.3	20.8	18.3	505020000	26.8956	25.8222	25.8856	26.865	25.9845
PF3D7_0913400.1-p1 | transcript=PF3D7_0913400.1 | gene=PF3D7_0913400 | organism=Plasmodium_falciparum_3D7 | gene_product=elongation factor, putative | transcript_product=elongation factor, putative | location=Pf3D7_09_v3:580760-581468(-) | protein_length=1	Pf3D7_09_v3:580760-581468(-)	PF3D7_0913400.1-p1	6	6	6	PF3D7_0913400	elongation factor, putative	1	6	6	6	3	5	3	4	3	5	3	5	3	4	3	5	3	5	3	4	3	5	32.7	32.7	32.7	19.22	168	168	0	17.227	23.2	32.7	27.4	27.4	17.9	27.4	477130000	25.4009	26.582	25.573	26.7884	25.3939
PF3D7_0829200.1-p1 | transcript=PF3D7_0829200.1 | gene=PF3D7_0829200 | organism=Plasmodium_falciparum_3D7 | gene_product=prohibitin 1 | transcript_product=prohibitin 1 | location=Pf3D7_08_v3:1254558-1255376(+) | protein_length=272 | sequence_SO=chromosome	Pf3D7_08_v3:1254558-1255376(+)	PF3D7_0829200.1-p1	6	6	6	PF3D7_0829200	prohibitin 1	1	6	6	6	6	4	5	3	4	2	6	4	5	3	4	2	6	4	5	3	4	2	22.1	22.1	22.1	30.558	272	272	0	33.118	22.1	15.1	18.4	10.7	12.5	9.9	451820000	27.4994	26.3004	25.7341	25.7584	25.3331
PF3D7_0721100.1-p1 | transcript=PF3D7_0721100.1 | gene=PF3D7_0721100 | organism=Plasmodium_falciparum_3D7 | gene_product=conserved protein, unknown function | transcript_product=conserved protein, unknown function | location=Pf3D7_07_v3:916434-917168(+) |	Pf3D7_07_v3:916434-917168(+)	PF3D7_0721100.1-p1	6	6	6	PF3D7_0721100	conserved protein, unknown function	1	6	6	6	2	3	1	3	4	5	2	3	1	3	4	5	2	3	1	3	4	5	25	25	25	29.25	244	244	0	28.971	12.7	11.9	3.7	11.9	20.9	20.9	443200000	25.6442	24.3374	24.6181	26.4707	26.9602
PF3D7_1409600.1-p1 | transcript=PF3D7_1409600.1 | gene=PF3D7_1409600 | organism=Plasmodium_falciparum_3D7 | gene_product=histidine phosphatase, putative | transcript_product=histidine phosphatase, putative | location=Pf3D7_14_v3:374800-377106(+) | protein_	Pf3D7_14_v3:374800-377106(+)	PF3D7_1409600.1-p1	6	6	6	PF3D7_1409600	histidine phosphatase, putative	1	6	6	6	3	3	3	3	4	1	3	3	3	3	4	1	3	3	3	3	4	1	5.7	5.7	5.7	92.747	768	768	0	44.452	3.4	3.3	3.5	4.2	5.3	2	431330000	26.3776	26.7701	26.425	25.9509	25.9336
PF3D7_1119300.1-p1 | transcript=PF3D7_1119300.1 | gene=PF3D7_1119300 | organism=Plasmodium_falciparum_3D7 | gene_product=splicing factor U2AF small subunit, putative | transcript_product=splicing factor U2AF small subunit, putative | location=Pf3D7_11_v3:7	Pf3D7_11_v3:7	PF3D7_1119300.1-p1	6	6	6	PF3D7_1119300	splicing factor U2AF small subunit, putative	1	6	6	6	2	1	1	5	3	2	2	1	1	5	3	2	2	1	1	5	3	2	21.1	21.1	21.1	35.309	294	294	0	13.648	5.8	3.1	3.1	15	14.6	11.6	404080000	26.2668	24.5628	24.9054	27.0319	26.4788
PF3D7_0420400.1-p1 | transcript=PF3D7_0420400.1 | gene=PF3D7_0420400 | organism=Plasmodium_falciparum_3D7 | gene_product=ribosome-recycling factor | transcript_product=ribosome-recycling factor | location=Pf3D7_04_v3:929340-930140(+) | protein_length=266 |	Pf3D7_04_v3:929340-930140(+)	PF3D7_0420400.1-p1	6	6	6	PF3D7_0420400	ribosome-recycling factor	1	6	6	6	0	2	2	2	6	3	0	2	2	2	6	3	0	2	2	2	6	3	24.8	24.8	24.8	31.57	266	266	0	15.586	0	7.1	7.1	6.8	24.8	10.2	382350000	0	24.8929	24.968	25.7851	27.2335
PF3D7_0919100.1-p1 | transcript=PF3D7_0919100.1 | gene=PF3D7_0919100 | organism=Plasmodium_falciparum_3D7 | gene_product=DnaJ protein, putative | transcript_product=DnaJ protein, putative | location=Pf3D7_09_v3:786156-788212(+) | protein_length=370 | seque	Pf3D7_09_v3:786156-788212(+)	PF3D7_0919100.1-p1	6	6	6	PF3D7_0919100	DnaJ protein, putative	1	6	6	6	1	4	2	3	3	5	1	4	2	3	3	5	1	4	2	3	3	5	16.5	16.5	16.5	43.259	370	370	0	45.059	4.9	13	6.8	11.1	10	14.3	374140000	0	25.1266	25.13	27.3043	25.6554
PF3D7_1027700.2-p1 | transcript=PF3D7_1027700.2 | gene=PF3D7_1027700 | organism=Plasmodium_falciparum_3D7 | gene_product=centrin-3 | transcript_product=centrin-3 | location=Pf3D7_10_v3:1150663-1151853(-) | protein_length=179 | sequence_SO=chromosome | SO=p	Pf3D7_10_v3:1150663-1151853(-)	PF3D7_1027700.2-p1;PF3D7_1027700.1-p1	6;6	6;6	6;6	PF3D7_1027700	centrin-3	2	6	6	6	5	0	0	2	2	6	5	0	0	2	2	6	5	0	0	2	2	6	29.1	29.1	29.1	20.943	179	179;179	0	7.9697	25.1	0	0	11.7	12.8	29.1	336200000	26.9804	0	0	24.1124	25.1282
PF3D7_0807600.1-p1 | transcript=PF3D7_0807600.1 | gene=PF3D7_0807600 | organism=Plasmodium_falciparum_3D7 | gene_product=conserved Plasmodium protein, unknown function | transcript_product=conserved Plasmodium protein, unknown function | location=Pf3D7_08_	Pf3D7_08_	PF3D7_0807600.1-p1	6	6	6	PF3D7_0807600	conserved Plasmodium protein, unknown function	1	6	6	6	1	1	1	3	4	5	1	1	1	3	4	5	1	1	1	3	4	5	5.9	5.9	5.9	159.03	1334	1334	0	36.424	1.8	1.8	1.8	3.4	4.3	5.3	331880000	25.1497	24.054	25.1341	26.4613	26.1589
PF3D7_0921900.1-p1 | transcript=PF3D7_0921900.1 | gene=PF3D7_0921900 | organism=Plasmodium_falciparum_3D7 | gene_product=conserved Plasmodium protein, unknown function | transcript_product=conserved Plasmodium protein, unknown function | location=Pf3D7_09_	Pf3D7_09_	PF3D7_0921900.1-p1	6	6	6	PF3D7_0921900	conserved Plasmodium protein, unknown function	1	6	6	6	2	2	2	3	5	4	2	2	2	3	5	4	2	2	2	3	5	4	20.2	20.2	20.2	28.972	248	248	0	10.642	7.3	8.5	8.5	12.5	20.2	16.1	311230000	23.6381	23.9853	24.8954	26.2328	26.8825
PF3D7_0934800.1-p1 | transcript=PF3D7_0934800.1 | gene=PF3D7_0934800 | organism=Plasmodium_falciparum_3D7 | gene_product=cAMP-dependent protein kinase catalytic subunit | transcript_product=cAMP-dependent protein kinase catalytic subunit | location=Pf3D7_0	Pf3D7_0	PF3D7_0934800.1-p1	6	6	6	PF3D7_0934800	cAMP-dependent protein kinase catalytic subunit	1	6	6	6	3	2	2	3	3	4	3	2	2	3	3	4	3	2	2	3	3	4	18.4	18.4	18.4	40.196	342	342	0	6.5079	10.2	6.7	6.7	9.4	9.4	13.5	296380000	26.1557	24.8928	24.828	25.6789	25.5653
PF3D7_1214700.1-p1 | transcript=PF3D7_1214700.1 | gene=PF3D7_1214700 | organism=Plasmodium_falciparum_3D7 | gene_product=conserved protein, unknown function | transcript_product=conserved protein, unknown function | location=Pf3D7_12_v3:615636-616100(+) |	Pf3D7_12_v3:615636-616100(+)	PF3D7_1214700.1-p1	6	6	6	PF3D7_1214700	conserved protein, unknown function	1	6	6	6	4	4	4	0	0	0	4	4	4	0	0	0	4	4	4	0	0	0	34.4	34.4	34.4	18.5	154	154	0	10.708	22.1	24	20.8	0	0	0	293860000	26.3072	26.6525	26.6505	0	0
PF3D7_1120000.1-p1 | transcript=PF3D7_1120000.1 | gene=PF3D7_1120000 | organism=Plasmodium_falciparum_3D7 | gene_product=conserved protein, unknown function | transcript_product=conserved protein, unknown function | location=Pf3D7_11_v3:756192-760435(+) |	Pf3D7_11_v3:756192-760435(+)	PF3D7_1120000.1-p1	6	6	6	PF3D7_1120000	conserved protein, unknown function	1	6	6	6	4	2	1	3	2	3	4	2	1	3	2	3	4	2	1	3	2	3	18.5	18.5	18.5	128.95	1070	1070	0	18.664	13.6	10.1	10.1	13.2	12.3	12	292340000	25.897	24.7528	23.7527	25.9669	25.4909
PF3D7_0615700.1-p1 | transcript=PF3D7_0615700.1 | gene=PF3D7_0615700 | organism=Plasmodium_falciparum_3D7 | gene_product=THO complex subunit 4, putative | transcript_product=THO complex subunit 4, putative | location=Pf3D7_06_v3:656376-657636(+) | protein_	Pf3D7_06_v3:656376-657636(+)	PF3D7_0615700.1-p1	6	6	6	PF3D7_0615700	THO complex subunit 4, putative	1	6	6	6	0	0	0	2	3	5	0	0	0	2	3	5	0	0	0	2	3	5	42.3	42.3	42.3	18.853	156	156	0	15.42	0	0	0	16.7	32.7	34.6	266650000	0	0	0	25.655	26.0185
PF3D7_1402300.1-p1 | transcript=PF3D7_1402300.1 | gene=PF3D7_1402300 | organism=Plasmodium_falciparum_3D7 | gene_product=26S proteasome regulatory subunit RPN6 | transcript_product=26S proteasome regulatory subunit RPN6 | location=Pf3D7_14_v3:85883-87883(-	Pf3D7_14_v3:85883-87883(-	PF3D7_1402300.1-p1	6	6	6	PF3D7_1402300	26S proteasome regulatory subunit RPN6	1	6	6	6	4	1	0	5	1	1	4	1	0	5	1	1	4	1	0	5	1	1	12.3	12.3	12.3	78.38	666	666	0	11.209	8.7	2	0	10.4	2.6	2	247580000	26.6139	0	0	26.0038	25.5264
PF3D7_1125100.1-p1 | transcript=PF3D7_1125100.1 | gene=PF3D7_1125100 | organism=Plasmodium_falciparum_3D7 | gene_product=ATP synthase F0 subunit b-like protein, putative | transcript_product=ATP synthase F0 subunit b-like protein, putative | location=Pf3D7	Pf3D7	PF3D7_1125100.1-p1	6	6	6	PF3D7_1125100	ATP synthase F0 subunit b-like protein, putative	1	6	6	6	3	5	4	0	0	0	3	5	4	0	0	0	3	5	4	0	0	0	11.1	11.1	11.1	59.25	496	496	0	6.4433	6	9.3	6.9	0	0	0	230730000	26.125	26.4627	25.9553	0	0
PF3D7_0311800.1-p1 | transcript=PF3D7_0311800.1 | gene=PF3D7_0311800 | organism=Plasmodium_falciparum_3D7 | gene_product=ATP synthase F0 subunit d-like protein, putative | transcript_product=ATP synthase F0 subunit d-like protein, putative | location=Pf3D7	Pf3D7	PF3D7_0311800.1-p1	6	6	6	PF3D7_0311800	ATP synthase F0 subunit d-like protein, putative	1	6	6	6	4	4	2	0	0	0	4	4	2	0	0	0	4	4	2	0	0	0	12	12	12	73.523	609	609	0	8.042	7.1	8.4	3	0	0	0	218130000	26.3771	26.3728	25.3935	0	0
PF3D7_1360800.1-p1 | transcript=PF3D7_1360800.1 | gene=PF3D7_1360800 | organism=Plasmodium_falciparum_3D7 | gene_product=falcilysin | transcript_product=falcilysin | location=Pf3D7_13_v3:2435343-2438924(+) | protein_length=1193 | sequence_SO=chromosome | S	Pf3D7_13_v3:2435343-2438924(+)	PF3D7_1360800.1-p1	6	6	6	PF3D7_1360800	falcilysin	1	6	6	6	5	5	3	1	0	1	5	5	3	1	0	1	5	5	3	1	0	1	7	7	7	138.86	1193	1193	0	16.22	6	5.8	3.6	1.1	0	1.1	213010000	26.1295	26.2675	25.3856	23.1028	0
PF3D7_0402400.1-p1 | transcript=PF3D7_0402400.1 | gene=PF3D7_0402400 | organism=Plasmodium_falciparum_3D7 | gene_product=Plasmodium exported protein, unknown function | transcript_product=Plasmodium exported protein, unknown function | location=Pf3D7_04_v3	Pf3D7_04_v3	PF3D7_0402400.1-p1	6	6	6	PF3D7_0402400	Plasmodium exported protein, unknown function	1	6	6	6	0	1	0	6	5	4	0	1	0	6	5	4	0	1	0	6	5	4	18.1	18.1	18.1	31.019	254	254	0	32.918	0	3.1	0	18.1	18.1	12.2	197500000	0	22.771	0	26.5829	25.7996
PF3D7_1012100.1-p1 | transcript=PF3D7_1012100.1 | gene=PF3D7_1012100 | organism=Plasmodium_falciparum_3D7 | gene_product=conserved protein, unknown function | transcript_product=conserved protein, unknown function | location=Pf3D7_10_v3:468071-469536(-) |	Pf3D7_10_v3:468071-469536(-)	PF3D7_1012100.1-p1	6	6	6	PF3D7_1012100	conserved protein, unknown function	1	6	6	6	2	3	2	0	0	0	2	3	2	0	0	0	2	3	2	0	0	0	15.5	15.5	15.5	47.178	387	387	0	5.026	5.7	7.8	4.9	0	0	0	196420000	24.9356	26.5614	25.9604	0	0
PF3D7_0513300.1-p1 | transcript=PF3D7_0513300.1 | gene=PF3D7_0513300 | organism=Plasmodium_falciparum_3D7 | gene_product=purine nucleoside phosphorylase | transcript_product=purine nucleoside phosphorylase | location=Pf3D7_05_v3:569182-569919(-) | protein_	Pf3D7_05_v3:569182-569919(-)	PF3D7_0513300.1-p1	6	6	6	PF3D7_0513300	purine nucleoside phosphorylase	1	6	6	6	1	1	0	3	5	2	1	1	0	3	5	2	1	1	0	3	5	2	33.1	33.1	33.1	26.858	245	245	0	12.984	5.3	5.3	0	18.8	23.3	17.1	195950000	24.0383	23.3772	0	26.1717	25.9658
PF3D7_1208900.1-p1 | transcript=PF3D7_1208900.1 | gene=PF3D7_1208900 | organism=Plasmodium_falciparum_3D7 | gene_product=protein phosphatase PPM11, putative | transcript_product=protein phosphatase PPM11, putative | location=Pf3D7_12_v3:415404-419732(+) |	Pf3D7_12_v3:415404-419732(+)	PF3D7_1208900.1-p1	6	6	6	PF3D7_1208900	protein phosphatase PPM11, putative	1	6	6	6	1	1	1	2	2	5	1	1	1	2	2	5	1	1	1	2	2	5	4.9	4.9	4.9	166.86	1442	1442	0	11.113	0.6	0.6	0.6	1.4	1.7	4.1	195210000	23.6234	23.3748	23.4167	24.7852	26.2876
PF3D7_1223800.1-p1 | transcript=PF3D7_1223800.1 | gene=PF3D7_1223800 | organism=Plasmodium_falciparum_3D7 | gene_product=citrate/oxoglutarate carrier protein, putative | transcript_product=citrate/oxoglutarate carrier protein, putative | location=Pf3D7_12_	Pf3D7_12_	PF3D7_1223800.1-p1	6	6	6	PF3D7_1223800	citrate/oxoglutarate carrier protein, putative	1	6	6	6	4	4	5	0	1	0	4	4	5	0	1	0	4	4	5	0	1	0	17.9	17.9	17.9	34.886	308	308	0	5.6644	12.3	12.3	14.9	0	2.9	0	191500000	26.0992	25.2715	26.1017	0	22.7588
PF3D7_1362200.1-p1 | transcript=PF3D7_1362200.1 | gene=PF3D7_1362200 | organism=Plasmodium_falciparum_3D7 | gene_product=RuvB-like helicase 3 | transcript_product=RuvB-like helicase 3 | location=Pf3D7_13_v3:2490386-2491837(-) | protein_length=483 | sequenc	Pf3D7_13_v3:2490386-2491837(-)	PF3D7_1362200.1-p1	6	6	6	PF3D7_1362200	RuvB-like helicase 3	1	6	6	6	6	3	0	3	3	2	6	3	0	3	3	2	6	3	0	3	3	2	14.3	14.3	14.3	54.629	483	483	0	10.295	14.3	6.8	0	7.5	7.5	5	179970000	26.5152	23.8305	0	24.7298	24.7483
PF3D7_1410700.1-p1 | transcript=PF3D7_1410700.1 | gene=PF3D7_1410700 | organism=Plasmodium_falciparum_3D7 | gene_product=conserved protein, unknown function | transcript_product=conserved protein, unknown function | location=Pf3D7_14_v3:429690-430861(-) |	Pf3D7_14_v3:429690-430861(-)	PF3D7_1410700.1-p1	6	6	6	PF3D7_1410700	conserved protein, unknown function	1	6	6	6	1	1	0	3	3	5	1	1	0	3	3	5	1	1	0	3	3	5	17.7	17.7	17.7	39.831	334	334	0	11.162	3	3	0	9.3	9.3	14.7	174210000	25.2129	23.7241	0	24.9523	24.8849
PF3D7_1469300.1-p1 | transcript=PF3D7_1469300.1 | gene=PF3D7_1469300 | organism=Plasmodium_falciparum_3D7 | gene_product=pre-rRNA-processing protein PNO1, putative | transcript_product=pre-rRNA-processing protein PNO1, putative | location=Pf3D7_14_v3:28411	Pf3D7_14_v3:28411	PF3D7_1469300.1-p1	6	6	6	PF3D7_1469300	pre-rRNA-processing protein PNO1, putative	1	6	6	6	0	0	0	2	3	6	0	0	0	2	3	6	0	0	0	2	3	6	21.8	21.8	21.8	30.138	262	262	0	43.14	0	0	0	9.2	13.7	21.8	165620000	0	0	0	25.0704	25.4952
PF3D7_1331700.1-p1 | transcript=PF3D7_1331700.1 | gene=PF3D7_1331700 | organism=Plasmodium_falciparum_3D7 | gene_product=glutamine--tRNA ligase, putative | transcript_product=glutamine--tRNA ligase, putative | location=Pf3D7_13_v3:1319089-1321845(-) | prot	Pf3D7_13_v3:1319089-1321845(-)	PF3D7_1331700.1-p1	6	6	6	PF3D7_1331700	glutamine--tRNA ligase, putative	1	6	6	6	4	2	0	4	2	1	4	2	0	4	2	1	4	2	0	4	2	1	8	8	8	108.53	918	918	0	8.3088	6.2	2.9	0	5	1.7	0.8	165250000	25.8604	23.5868	0	25.725	24.5629
PF3D7_0627800.1-p1 | transcript=PF3D7_0627800.1 | gene=PF3D7_0627800 | organism=Plasmodium_falciparum_3D7 | gene_product=acetyl-CoA synthetase | transcript_product=acetyl-CoA synthetase | location=Pf3D7_06_v3:1114544-1117537(-) | protein_length=997 | seque	Pf3D7_06_v3:1114544-1117537(-)	PF3D7_0627800.1-p1	6	6	6	PF3D7_0627800	acetyl-CoA synthetase	1	6	6	6	5	2	0	4	1	2	5	2	0	4	1	2	5	2	0	4	1	2	7.9	7.9	7.9	113.88	997	997	0	21.982	7	2.3	0	4	1.1	2.3	164440000	25.7714	24.0014	0	25.3151	23.9538
PF3D7_1242800.1-p1 | transcript=PF3D7_1242800.1 | gene=PF3D7_1242800 | organism=Plasmodium_falciparum_3D7 | gene_product=rab specific GDP dissociation inhibitor | transcript_product=rab specific GDP dissociation inhibitor | location=Pf3D7_12_v3:1805380-180	Pf3D7_12_v3:1805380-180	PF3D7_1242800.1-p1	6	6	6	PF3D7_1242800	rab specific GDP dissociation inhibitor	1	6	6	6	1	1	0	5	3	4	1	1	0	5	3	4	1	1	0	5	3	4	16.3	16.3	16.3	52.339	459	459	0	10.085	2.2	3.1	0	13.3	9.2	10.9	157080000	23.5275	22.5515	0	26.0223	24.7879
PF3D7_0307500.1-p1 | transcript=PF3D7_0307500.1 | gene=PF3D7_0307500 | organism=Plasmodium_falciparum_3D7 | gene_product=spindle and kinetochore-associated protein 2, putative | transcript_product=spindle and kinetochore-associated protein 2, putative | lo		PF3D7_0307500.1-p1	6	6	6	PF3D7_0307500	spindle and kinetochore-associated protein 2, putative	1	6	6	6	1	0	2	1	5	5	1	0	2	1	5	5	1	0	2	1	5	5	18	18	18	46.329	389	389	0	6.3463	2.6	0	4.6	2.8	16.2	11.6	150180000	23.1153	0	24.8583	22.9002	25.4023
PF3D7_1218500.1-p1 | transcript=PF3D7_1218500.1 | gene=PF3D7_1218500 | organism=Plasmodium_falciparum_3D7 | gene_product=dynamin-like protein, putative | transcript_product=dynamin-like protein, putative | location=Pf3D7_12_v3:725841-729837(-) | protein_le	Pf3D7_12_v3:725841-729837(-)	PF3D7_1218500.1-p1	6	6	6	PF3D7_1218500	dynamin-like protein, putative	1	6	6	6	5	2	2	2	1	1	5	2	2	2	1	1	5	2	2	2	1	1	7	7	7	122.75	1061	1061	0	12.249	5.7	2.3	2.3	2.2	0.9	0.9	146680000	25.9273	24.7099	24.0262	24.8616	22.9063
PF3D7_0906600.1-p1 | transcript=PF3D7_0906600.1 | gene=PF3D7_0906600 | organism=Plasmodium_falciparum_3D7 | gene_product=zinc finger protein, putative | transcript_product=zinc finger protein, putative | location=Pf3D7_09_v3:320811-323342(-) | protein_leng	Pf3D7_09_v3:320811-323342(-)	PF3D7_0906600.1-p1	6	6	6	PF3D7_0906600	zinc finger protein, putative	1	6	6	6	1	0	0	2	4	4	1	0	0	2	4	4	1	0	0	2	4	4	6.9	6.9	6.9	96.86	843	843	0	19.664	1.7	0	0	1.9	3.9	5.9	143410000	22.3922	0	0	24.9599	25.9877
PF3D7_1330300.1-p1 | transcript=PF3D7_1330300.1 | gene=PF3D7_1330300 | organism=Plasmodium_falciparum_3D7 | gene_product=DnaJ protein, putative | transcript_product=DnaJ protein, putative | location=Pf3D7_13_v3:1276089-1278373(-) | protein_length=331 | seq	Pf3D7_13_v3:1276089-1278373(-)	PF3D7_1330300.1-p1	6	6	6	PF3D7_1330300	DnaJ protein, putative	1	6	6	6	4	4	4	0	0	0	4	4	4	0	0	0	4	4	4	0	0	0	25.7	25.7	25.7	39.573	331	331	0	17.823	16.9	16.9	18.4	0	0	0	140610000	26.1603	24.8555	25.0716	0	0
PF3D7_0629900.1-p1 | transcript=PF3D7_0629900.1 | gene=PF3D7_0629900 | organism=Plasmodium_falciparum_3D7 | gene_product=CRAL/TRIO domain-containing protein, putative | transcript_product=CRAL/TRIO domain-containing protein, putative | location=Pf3D7_06_v3	Pf3D7_06_v3	PF3D7_0629900.1-p1	6	6	6	PF3D7_0629900	CRAL/TRIO domain-containing protein, putative	1	6	6	6	0	0	0	2	2	4	0	0	0	2	2	4	0	0	0	2	2	4	26.2	26.2	26.2	38.072	328	328	0	8.2093	0	0	0	6.1	4.9	21.3	134570000	0	0	0	24.4041	25.6286
PF3D7_1124700.1-p1 | transcript=PF3D7_1124700.1 | gene=PF3D7_1124700 | organism=Plasmodium_falciparum_3D7 | gene_product=GrpE protein homolog, mitochondrial, putative | transcript_product=GrpE protein homolog, mitochondrial, putative | location=Pf3D7_11_v3	Pf3D7_11_v3	PF3D7_1124700.1-p1	6	6	6	PF3D7_1124700	GrpE protein homolog, mitochondrial, putative	1	6	6	6	5	3	3	0	0	0	5	3	3	0	0	0	5	3	3	0	0	0	27.9	27.9	27.9	35.042	301	301	0	11.926	23.3	12.6	12.6	0	0	0	126150000	26.0399	24.9911	24.505	0	0
PF3D7_0616800.1-p1 | transcript=PF3D7_0616800.1 | gene=PF3D7_0616800 | organism=Plasmodium_falciparum_3D7 | gene_product=malate:quinone oxidoreductase | transcript_product=malate:quinone oxidoreductase | location=Pf3D7_06_v3:695929-697494(+) | protein_leng	Pf3D7_06_v3:695929-697494(+)	PF3D7_0616800.1-p1	6	6	6	PF3D7_0616800	malate:quinone oxidoreductase	1	6	6	6	4	3	2	2	1	1	4	3	2	2	1	1	4	3	2	2	1	1	14.2	14.2	14.2	59.506	521	521	0	7.1979	10.6	8.4	4	3.6	1.9	1.9	122720000	25.589	25.0609	23.8446	23.5919	23.1848
PF3D7_1239700.1-p1 | transcript=PF3D7_1239700.1 | gene=PF3D7_1239700 | organism=Plasmodium_falciparum_3D7 | gene_product=ATP-dependent zinc metalloprotease FTSH 1 | transcript_product=ATP-dependent zinc metalloprotease FTSH 1 | location=Pf3D7_12_v3:1655487	Pf3D7_12_v3:1655487	PF3D7_1239700.1-p1	6	6	6	PF3D7_1239700	ATP-dependent zinc metalloprotease FTSH 1	1	6	6	6	0	3	4	1	1	3	0	3	4	1	1	3	0	3	4	1	1	3	8.2	8.2	8.2	100.96	880	880	0	9.1215	0	3.6	5.3	1.4	1.4	3.9	119680000	0	25.1206	25.5583	23.6035	23.4322
PF3D7_0714500.1-p1 | transcript=PF3D7_0714500.1 | gene=PF3D7_0714500 | organism=Plasmodium_falciparum_3D7 | gene_product=transcription elongation factor s-II, putative | transcript_product=transcription elongation factor s-II, putative | location=Pf3D7_07_	Pf3D7_07_	PF3D7_0714500.1-p1	6	6	6	PF3D7_0714500	transcription elongation factor s-II, putative	1	6	6	6	1	2	1	4	3	3	1	2	1	4	3	3	1	2	1	4	3	3	16.1	16.1	16.1	47.352	403	403	0	8.7784	3.5	5.7	3.5	10.9	8.2	8.9	119090000	23.2679	23.2568	21.7333	25.393	25.1632
PF3D7_1116200.1-p1 | transcript=PF3D7_1116200.1 | gene=PF3D7_1116200 | organism=Plasmodium_falciparum_3D7 | gene_product=pyridoxine biosynthesis protein PDX2 | transcript_product=pyridoxine biosynthesis protein PDX2 | location=Pf3D7_11_v3:615744-617186(-)	Pf3D7_11_v3:615744-617186(-)	PF3D7_1116200.1-p1;PF3D7_1116200.2-p1	6;4	6;4	6;4	PF3D7_1116200	pyridoxine biosynthesis protein PDX2	2	6	6	6	1	1	0	1	4	3	1	1	0	1	4	3	1	1	0	1	4	3	32	32	32	24.563	219	219;181	0	7.5925	5.5	5.5	0	5.5	22.8	17.4	116750000	23.6674	22.6283	0	23.6385	25.3962
PF3D7_1401600.1-p1 | transcript=PF3D7_1401600.1 | gene=PF3D7_1401600 | organism=Plasmodium_falciparum_3D7 | gene_product=Plasmodium exported protein (PHISTb), unknown function | transcript_product=Plasmodium exported protein (PHISTb), unknown function | lo		PF3D7_1401600.1-p1	6	6	6	PF3D7_1401600	Plasmodium exported protein (PHISTb), unknown function	1	6	6	6	3	2	2	2	3	1	3	2	2	2	3	1	3	2	2	2	3	1	15.3	15.3	15.3	55.826	478	478	0	18.764	7.5	5.4	4.6	5.2	7.3	2.5	112710000	24.9115	24.238	24.1463	23.6146	24.4735
PF3D7_1207100.1-p1 | transcript=PF3D7_1207100.1 | gene=PF3D7_1207100 | organism=Plasmodium_falciparum_3D7 | gene_product=pre-rRNA-processing protein ESF1, putative | transcript_product=pre-rRNA-processing protein ESF1, putative | location=Pf3D7_12_v3:32433	Pf3D7_12_v3:32433	PF3D7_1207100.1-p1	6	6	6	PF3D7_1207100	pre-rRNA-processing protein ESF1, putative	1	6	6	6	2	1	3	2	3	1	2	1	3	2	3	1	2	1	3	2	3	1	5.5	5.5	5.5	100.17	840	840	0	12.92	2.9	1.2	3.7	2.3	2.9	1.5	105170000	24.2589	23.3699	24.1092	24.2084	24.7595
PF3D7_1429800.1-p1 | transcript=PF3D7_1429800.1 | gene=PF3D7_1429800 | organism=Plasmodium_falciparum_3D7 | gene_product=coatomer subunit beta, putative | transcript_product=coatomer subunit beta, putative | location=Pf3D7_14_v3:1170829-1175293(+) | protei	Pf3D7_14_v3:1170829-1175293(+)	PF3D7_1429800.1-p1	6	6	6	PF3D7_1429800	coatomer subunit beta, putative	1	6	6	6	3	0	1	4	4	0	3	0	1	4	4	0	3	0	1	4	4	0	6.3	6.3	6.3	159.97	1370	1370	0	11.459	2.9	0	1.1	4.5	4.1	0	84802000	24.812	0	0	24.6396	24.8
PF3D7_1414800.1-p1 | transcript=PF3D7_1414800.1 | gene=PF3D7_1414800 | organism=Plasmodium_falciparum_3D7 | gene_product=small nuclear ribonucleoprotein-associated protein B, putative | transcript_product=small nuclear ribonucleoprotein-associated protein		PF3D7_1414800.1-p1	6	6	6	PF3D7_1414800	small nuclear ribonucleoprotein-associated protein	1	6	6	6	2	0	0	2	2	3	2	0	0	2	2	3	2	0	0	2	2	3	31.8	31.8	31.8	22.332	201	201	0	5.7752	10.9	0	0	9	9.5	17.4	81959000	23.6907	0	0	23.3462	25.0113
PF3D7_0219600.1-p1 | transcript=PF3D7_0219600.1 | gene=PF3D7_0219600 | organism=Plasmodium_falciparum_3D7 | gene_product=replication factor C subunit 1 | transcript_product=replication factor C subunit 1 | location=Pf3D7_02_v3:779418-782132(-) | protein_le	Pf3D7_02_v3:779418-782132(-)	PF3D7_0219600.1-p1	6	6	6	PF3D7_0219600	replication factor C subunit 1	1	6	6	6	5	0	0	0	0	1	5	0	0	0	0	1	5	0	0	0	0	1	7.1	7.1	7.1	104.18	904	904	0	9.2716	6.1	0	0	0	0	1	68156000	25.8777	0	0	0	0
PF3D7_1368700.1-p1 | transcript=PF3D7_1368700.1 | gene=PF3D7_1368700 | organism=Plasmodium_falciparum_3D7 | gene_product=mitochondrial carrier protein, putative | transcript_product=mitochondrial carrier protein, putative | location=Pf3D7_13_v3:2727425-272	Pf3D7_13_v3:2727425-272	PF3D7_1368700.1-p1	6	6	6	PF3D7_1368700	mitochondrial carrier protein, putative	1	6	6	6	1	5	1	0	0	0	1	5	1	0	0	0	1	5	1	0	0	0	11.1	11.1	11.1	67.86	576	576	0	7.4991	1.4	9.7	1.4	0	0	0	65726000	0	25.97	0	0	0
PF3D7_1104000.1-p1 | transcript=PF3D7_1104000.1 | gene=PF3D7_1104000 | organism=Plasmodium_falciparum_3D7 | gene_product=phenylalanine--tRNA ligase beta subunit | transcript_product=phenylalanine--tRNA ligase beta subunit | location=Pf3D7_11_v3:175608-1777	Pf3D7_11_v3:175608-1777	PF3D7_1104000.1-p1	6	6	6	PF3D7_1104000	phenylalanine--tRNA ligase beta subunit	1	6	6	6	1	0	1	3	1	1	1	0	1	3	1	1	1	0	1	3	1	1	10.4	10.4	10.4	72.501	623	623	0	4.5462	1.8	0	1.6	4.8	1.8	2.1	62499000	23.5365	0	21.5359	25.0662	21.9469
PF3D7_0111500.1-p1 | transcript=PF3D7_0111500.1 | gene=PF3D7_0111500 | organism=Plasmodium_falciparum_3D7 | gene_product=UMP-CMP kinase, putative | transcript_product=UMP-CMP kinase, putative | location=Pf3D7_01_v3:439652-441418(-) | protein_length=371 | s	Pf3D7_01_v3:439652-441418(-)	PF3D7_0111500.1-p1	6	6	6	PF3D7_0111500	UMP-CMP kinase, putative	1	6	6	6	3	0	0	2	1	0	3	0	0	2	1	0	3	0	0	2	1	0	13.2	13.2	13.2	44.244	371	371	0	11.032	7.5	0	0	5.7	2.2	0	49974000	24.7648	0	0	23.6298	23.0167
PF3D7_0910900.1-p1 | transcript=PF3D7_0910900.1 | gene=PF3D7_0910900 | organism=Plasmodium_falciparum_3D7 | gene_product=DNA primase large subunit, putative | transcript_product=DNA primase large subunit, putative | location=Pf3D7_09_v3:495946-497727(-) |	Pf3D7_09_v3:495946-497727(-)	PF3D7_0910900.1-p1	6	6	6	PF3D7_0910900	DNA primase large subunit, putative	1	6	6	6	1	1	1	0	1	3	1	1	1	0	1	3	1	1	1	0	1	3	12.2	12.2	12.2	63.944	539	539	0	5.0469	1.9	1.9	1.9	0	1.5	7.1	49166000	22.1955	0	21.993	0	24.028
PF3D7_0723400.1-p1 | transcript=PF3D7_0723400.1 | gene=PF3D7_0723400 | organism=Plasmodium_falciparum_3D7 | gene_product=conserved Plasmodium protein, unknown function | transcript_product=conserved Plasmodium protein, unknown function | location=Pf3D7_07_	Pf3D7_07_	PF3D7_0723400.1-p1	6	6	6	PF3D7_0723400	conserved Plasmodium protein, unknown function	1	6	6	6	1	0	0	2	1	3	1	0	0	2	1	3	1	0	0	2	1	3	4.8	4.8	4.8	167.92	1422	1422	0	6.2056	0.7	0	0	1.6	1.1	2.5	37458000	0	0	0	22.9664	23.4458
PF3D7_0705400.1-p1 | transcript=PF3D7_0705400.1 | gene=PF3D7_0705400 | organism=Plasmodium_falciparum_3D7 | gene_product=DNA replication licensing factor MCM7 | transcript_product=DNA replication licensing factor MCM7 | location=Pf3D7_07_v3:264973-267438(-	Pf3D7_07_v3:264973-267438(-	PF3D7_0705400.1-p1	6	6	6	PF3D7_0705400	DNA replication licensing factor MCM7	1	6	6	6	3	1	0	0	2	0	3	1	0	0	2	0	3	1	0	0	2	0	7.8	7.8	7.8	94.236	821	821	0	6.7192	3	0.9	0	0	3.9	0	26353000	24.0316	0	0	0	23.1338
PF3D7_0610400.1-p1 | transcript=PF3D7_0610400.1 | gene=PF3D7_0610400 | organism=Plasmodium_falciparum_3D7 | gene_product=histone H3 | transcript_product=histone H3 | location=Pf3D7_06_v3:444747-445157(+) | protein_length=136 | sequence_SO=chromosome | SO=p	Pf3D7_06_v3:444747-445157(+)	PF3D7_0610400.1-p1	10	5	5	PF3D7_0610400	histone H3	1	10	5	5	10	5	5	6	7	7	5	3	3	3	4	4	5	3	3	3	4	4	39.7	17.6	17.6	15.446	136	136	0	21.626	39.7	27.2	27.2	36	32.4	36.8	16485000000	32.848	29.8717	29.3319	30.8418	30.9818
PF3D7_0302200.1-p1 | transcript=PF3D7_0302200.1 | gene=PF3D7_0302200 | organism=Plasmodium_falciparum_3D7 | gene_product=cytoadherence linked asexual protein 3.2 | transcript_product=cytoadherence linked asexual protein 3.2 | location=Pf3D7_03_v3:119458-12	Pf3D7_03_v3:119458-12	PF3D7_0302200.1-p1;PF3D7_0220800.1-p1	44;8	44;8	5;0	PF3D7_0302200	cytoadherence linked asexual protein 3.2	2	44	44	5	27	12	5	26	18	12	27	12	5	26	18	12	5	2	1	0	0	0	32	32	5.2	167.49	1416	1416;1440	0	123.29	22.5	10.7	4.2	20.8	14.2	9	2.0208e+09	29.3308	26.9469	25.5981	29.2964	28.3214
PF3D7_1308300.1-p1 | transcript=PF3D7_1308300.1 | gene=PF3D7_1308300 | organism=Plasmodium_falciparum_3D7 | gene_product=40S ribosomal protein S27 | transcript_product=40S ribosomal protein S27 | location=Pf3D7_13_v3:372260-372646(+) | protein_length=82 |	Pf3D7_13_v3:372260-372646(+)	PF3D7_1308300.1-p1	5	5	5	PF3D7_1308300	40S ribosomal protein S27	1	5	5	5	2	2	2	4	5	5	2	2	2	4	5	5	2	2	2	4	5	5	46.3	46.3	46.3	9.1418	82	82	0	18.516	35.4	25.6	25.6	46.3	46.3	46.3	1.8411e+09	26.2957	27.7806	27.2281	28.7686	28.6298
PF3D7_1010300.1-p1 | transcript=PF3D7_1010300.1 | gene=PF3D7_1010300 | organism=Plasmodium_falciparum_3D7 | gene_product=succinate dehydrogenase subunit 4, putative | transcript_product=succinate dehydrogenase subunit 4, putative | location=Pf3D7_10_v3:414	Pf3D7_10_v3:414	PF3D7_1010300.1-p1	5	5	5	PF3D7_1010300	succinate dehydrogenase subunit 4, putative	1	5	5	5	3	1	2	4	4	2	3	1	2	4	4	2	3	1	2	4	4	2	24.6	24.6	24.6	13.736	118	118	0	5.0134	14.4	6.8	7.6	23.7	23.7	13.6	1.5594e+09	28.0983	27.3141	26.4457	28.6599	28.452
PF3D7_0501300.1-p1 | transcript=PF3D7_0501300.1 | gene=PF3D7_0501300 | organism=Plasmodium_falciparum_3D7 | gene_product=skeleton-binding protein 1 | transcript_product=skeleton-binding protein 1 | location=Pf3D7_05_v3:68930-70113(+) | protein_length=337 |	Pf3D7_05_v3:68930-70113(+)	PF3D7_0501300.1-p1	5	5	5	PF3D7_0501300	skeleton-binding protein 1	1	5	5	5	3	3	2	4	5	4	3	3	2	4	5	4	3	3	2	4	5	4	27	27	27	36.298	337	337	0	209.19	17.8	17.8	10.7	23.7	27	19.9	1232800000	27.1182	26.8843	26.1318	28.9137	27.6175
PF3D7_0914600.1-p1 | transcript=PF3D7_0914600.1 | gene=PF3D7_0914600 | organism=Plasmodium_falciparum_3D7 | gene_product=transcription elongation factor 1, putative | transcript_product=transcription elongation factor 1, putative | location=Pf3D7_09_v3:627	Pf3D7_09_v3:627	PF3D7_0914600.1-p1	5	5	5	PF3D7_0914600	transcription elongation factor 1, putative	1	5	5	5	2	3	4	3	4	3	2	3	4	3	4	3	2	3	4	3	4	3	45.9	45.9	45.9	12.837	111	111	0	12.171	18.9	36	45	18.9	45.9	18.9	966390000	25.7276	27.1928	27.5368	27.1339	27.3543
PF3D7_1461300.1-p1 | transcript=PF3D7_1461300.1 | gene=PF3D7_1461300 | organism=Plasmodium_falciparum_3D7 | gene_product=40S ribosomal protein S28e, putative | transcript_product=40S ribosomal protein S28e, putative | location=Pf3D7_14_v3:2492166-2492369(+	Pf3D7_14_v3:2492166-2492369(+	PF3D7_1461300.1-p1	5	5	5	PF3D7_1461300	40S ribosomal protein S28e, putative	1	5	5	5	2	3	1	4	5	5	2	3	1	4	5	5	2	3	1	4	5	5	46.3	46.3	46.3	7.4937	67	67	0	41.934	35.8	46.3	17.9	46.3	46.3	46.3	960030000	26.1054	25.8711	0	27.5162	28.1811
PF3D7_0601900.1-p1 | transcript=PF3D7_0601900.1 | gene=PF3D7_0601900 | organism=Plasmodium_falciparum_3D7 | gene_product=conserved Plasmodium protein, unknown function | transcript_product=conserved Plasmodium protein, unknown function | location=Pf3D7_06_	Pf3D7_06_	PF3D7_0601900.1-p1	5	5	5	PF3D7_0601900	conserved Plasmodium protein, unknown function	1	5	5	5	2	2	5	3	2	2	2	2	5	3	2	2	2	2	5	3	2	2	57	57	57	14.725	128	128	0	71.676	18	24.2	57	48.4	24.2	35.9	690900000	27.2853	24.3133	27.4096	27.3262	25.8521
PF3D7_1202200.1-p1 | transcript=PF3D7_1202200.1 | gene=PF3D7_1202200 | organism=Plasmodium_falciparum_3D7 | gene_product=mitochondrial phosphate carrier protein | transcript_product=mitochondrial phosphate carrier protein | location=Pf3D7_12_v3:116475-1174	Pf3D7_12_v3:116475-1174	PF3D7_1202200.1-p1	5	5	5	PF3D7_1202200	mitochondrial phosphate carrier protein	1	5	5	5	3	3	2	1	1	1	3	3	2	1	1	1	3	3	2	1	1	1	13	13	13	36.801	324	324	0	7.0235	8	10.2	8	2.8	2.2	4.3	658230000	27.3743	26.3514	26.0508	0	28.2438
PF3D7_0206800.1-p1 | transcript=PF3D7_0206800.1 | gene=PF3D7_0206800 | organism=Plasmodium_falciparum_3D7 | gene_product=merozoite surface protein 2 | transcript_product=merozoite surface protein 2 | location=Pf3D7_02_v3:273689-274507(-) | protein_length=2	Pf3D7_02_v3:273689-274507(-)	PF3D7_0206800.1-p1	5	5	5	PF3D7_0206800	merozoite surface protein 2	1	5	5	5	0	0	0	5	3	5	0	0	0	5	3	5	0	0	0	5	3	5	19.5	19.5	19.5	27.957	272	272	0	194.66	0	0	0	19.5	18.8	19.5	612300000	0	0	0	28.23	26.7325
PF3D7_0522300.1-p1 | transcript=PF3D7_0522300.1 | gene=PF3D7_0522300 | organism=Plasmodium_falciparum_3D7 | gene_product=18S rRNA (guanine-N(7))-methyltransferase, putative | transcript_product=18S rRNA (guanine-N(7))-methyltransferase, putative | location		PF3D7_0522300.1-p1	5	5	5	PF3D7_0522300	18S rRNA (guanine-N(7))-methyltransferase, putative	1	5	5	5	2	3	3	4	5	4	2	3	3	4	5	4	2	3	3	4	5	4	25.2	25.2	25.2	31.592	274	274	0	27.877	9.1	12	15	17.9	25.2	17.9	611110000	24.3614	26.6406	26.3536	26.6611	27.4378
PF3D7_1430200.1-p1 | transcript=PF3D7_1430200.1 | gene=PF3D7_1430200 | organism=Plasmodium_falciparum_3D7 | gene_product=plasmepsin IX | transcript_product=plasmepsin IX | location=Pf3D7_14_v3:1188349-1191466(+) | protein_length=627 | sequence_SO=chromosom	Pf3D7_14_v3:1188349-1191466(+)	PF3D7_1430200.1-p1	5	5	5	PF3D7_1430200	plasmepsin IX	1	5	5	5	5	4	3	0	0	0	5	4	3	0	0	0	5	4	3	0	0	0	11.3	11.3	11.3	74.182	627	627	0	33.025	11.3	8	6.9	0	0	0	578680000	26.9463	27.7017	27.7838	0	0
PF3D7_0729000.1-p1 | transcript=PF3D7_0729000.1 | gene=PF3D7_0729000 | organism=Plasmodium_falciparum_3D7 | gene_product=signal recognition particle subunit SRP9 | transcript_product=signal recognition particle subunit SRP9 | location=Pf3D7_07_v3:1235699-1	Pf3D7_07_v3:1235699-1	PF3D7_0729000.1-p1	5	5	5	PF3D7_0729000	signal recognition particle subunit SRP9	1	5	5	5	3	3	4	4	4	3	3	3	4	4	4	3	3	3	4	4	4	3	68.9	68.9	68.9	12.135	103	103	0	12.638	34	34	58.3	44.7	44.7	34	531010000	26.0978	25.7333	26.7369	26.7528	26.7529
PF3D7_1019000.1-p1 | transcript=PF3D7_1019000.1 | gene=PF3D7_1019000 | organism=Plasmodium_falciparum_3D7 | gene_product=eukaryotic translation initiation factor subunit eIF2A, putative | transcript_product=eukaryotic translation initiation factor subunit		PF3D7_1019000.1-p1	5	5	5	PF3D7_1019000	eukaryotic translation initiation factor subunit	1	5	5	5	2	0	0	3	2	1	2	0	0	3	2	1	2	0	0	3	2	1	2.6	2.6	2.6	280.75	2405	2405	0	8.048	1.3	0	0	1.4	1	0.5	509060000	23.2084	0	0	24.6528	28.8
PF3D7_1409400.1-p1 | transcript=PF3D7_1409400.1 | gene=PF3D7_1409400 | organism=Plasmodium_falciparum_3D7 | gene_product=conserved protein, unknown function | transcript_product=conserved protein, unknown function | location=Pf3D7_14_v3:365509-367027(-) |	Pf3D7_14_v3:365509-367027(-)	PF3D7_1409400.1-p1	5	5	5	PF3D7_1409400	conserved protein, unknown function	1	5	5	5	5	3	4	4	4	4	5	3	4	4	4	4	5	3	4	4	4	4	18.3	18.3	18.3	30.538	262	262	0	22.324	18.3	13.7	14.1	14.1	14.1	14.1	503980000	26.7275	25.7976	25.7396	26.5212	26.3417
PF3D7_1117400.1-p1 | transcript=PF3D7_1117400.1 | gene=PF3D7_1117400 | organism=Plasmodium_falciparum_3D7 | gene_product=conserved Plasmodium protein, unknown function | transcript_product=conserved Plasmodium protein, unknown function | location=Pf3D7_11_	Pf3D7_11_	PF3D7_1117400.1-p1	5	5	5	PF3D7_1117400	conserved Plasmodium protein, unknown function	1	5	5	5	2	3	5	3	4	1	2	3	5	3	4	1	2	3	5	3	4	1	9.6	9.6	9.6	44.596	397	397	0	11.872	4.8	6.8	9.6	6.8	7.1	2.3	448840000	25.1927	26.5797	26.9822	26.1485	26.4117
PF3D7_0307700.1-p1 | transcript=PF3D7_0307700.1 | gene=PF3D7_0307700 | organism=Plasmodium_falciparum_3D7 | gene_product=apicomplexan kinetochore protein 10, putative | transcript_product=apicomplexan kinetochore protein 10, putative | location=Pf3D7_03_v3	Pf3D7_03_v3	PF3D7_0307700.1-p1	5	5	5	PF3D7_0307700	apicomplexan kinetochore protein 10, putative	1	5	5	5	2	2	2	3	4	2	2	2	2	3	4	2	2	2	2	3	4	2	3.7	3.7	3.7	216.26	1826	1826	0	15.02	1.3	1.3	1.3	2.6	3	1.3	408520000	24.5375	25.9457	25.8133	26.3925	26.8415
PF3D7_0208700.1-p1 | transcript=PF3D7_0208700.1 | gene=PF3D7_0208700 | organism=Plasmodium_falciparum_3D7 | gene_product=SHS2 domain-containing protein, putative | transcript_product=SHS2 domain-containing protein, putative | location=Pf3D7_02_v3:356501-35	Pf3D7_02_v3:356501-35	PF3D7_0208700.1-p1	5	5	5	PF3D7_0208700	SHS2 domain-containing protein, putative	1	5	5	5	1	1	2	3	4	2	1	1	2	3	4	2	1	1	2	3	4	2	25.7	25.7	25.7	26.371	222	222	0	9.7485	4.5	4.5	10.8	16.7	25.7	10.8	337830000	24.803	24.6123	25.1135	26.2321	26.7295
PF3D7_1328300.1-p1 | transcript=PF3D7_1328300.1 | gene=PF3D7_1328300 | organism=Plasmodium_falciparum_3D7 | gene_product=conserved protein, unknown function | transcript_product=conserved protein, unknown function | location=Pf3D7_13_v3:1196229-1197509(-)	Pf3D7_13_v3:1196229-1197509(-)	PF3D7_1328300.1-p1	5	5	5	PF3D7_1328300	conserved protein, unknown function	1	5	5	5	4	3	1	4	5	3	4	3	1	4	5	3	4	3	1	4	5	3	15.1	15.1	15.1	38.776	332	332	0	8.293	12.7	7.8	2.7	12.7	15.1	8.4	331170000	26.0299	25.2498	23.2474	26.1476	26.2256
PF3D7_1124800.1-p1 | transcript=PF3D7_1124800.1 | gene=PF3D7_1124800 | organism=Plasmodium_falciparum_3D7 | gene_product=ribosome biogenesis regulatory protein, putative | transcript_product=ribosome biogenesis regulatory protein, putative | location=Pf3D7	Pf3D7	PF3D7_1124800.1-p1	5	5	5	PF3D7_1124800	ribosome biogenesis regulatory protein, putative	1	5	5	5	0	1	4	3	3	3	0	1	4	3	3	3	0	1	4	3	3	3	19.9	19.9	19.9	29.764	246	246	0	9.7596	0	4.5	15.4	12.6	12.6	12.6	294600000	0	24.5482	25.649	26.2126	25.3931
PF3D7_1438100.1-p1 | transcript=PF3D7_1438100.1 | gene=PF3D7_1438100 | organism=Plasmodium_falciparum_3D7 | gene_product=translocation protein SEC62, putative | transcript_product=translocation protein SEC62, putative | location=Pf3D7_14_v3:1541359-1542872	Pf3D7_14_v3:1541359-1542872	PF3D7_1438100.1-p1	5	5	5	PF3D7_1438100	translocation protein SEC62, putative	1	5	5	5	4	3	1	2	2	4	4	3	1	2	2	4	4	3	1	2	2	4	17.8	17.8	17.8	43.937	377	377	0	10.221	13.3	10.1	4.5	6.6	6.6	14.3	265160000	25.9958	25.8104	23.6637	24.8511	24.7419
PF3D7_1342400.1-p1 | transcript=PF3D7_1342400.1 | gene=PF3D7_1342400 | organism=Plasmodium_falciparum_3D7 | gene_product=casein kinase II beta chain | transcript_product=casein kinase II beta chain | location=Pf3D7_13_v3:1666832-1668153(-) | protein_length	Pf3D7_13_v3:1666832-1668153(-)	PF3D7_1342400.1-p1	5	5	5	PF3D7_1342400	casein kinase II beta chain	1	5	5	5	3	2	0	4	3	3	3	2	0	4	3	3	3	2	0	4	3	3	17.7	17.7	17.7	45.284	385	385	0	8.2078	11.4	5.5	0	13.5	9.1	9.1	260650000	25.7988	24.7984	0	26.2046	25.612
PF3D7_0603000.1-p1 | transcript=PF3D7_0603000.1 | gene=PF3D7_0603000 | organism=Plasmodium_falciparum_3D7 | gene_product=SDE2 domain-containing protein, putative | transcript_product=SDE2 domain-containing protein, putative | location=Pf3D7_06_v3:122634-12	Pf3D7_06_v3:122634-12	PF3D7_0603000.1-p1	5	5	5	PF3D7_0603000	SDE2 domain-containing protein, putative	1	5	5	5	1	2	1	2	4	3	1	2	1	2	4	3	1	2	1	2	4	3	8.3	8.3	8.3	69.665	592	592	0	8.7835	1.5	3.4	1.7	3.4	6.8	5.2	235130000	0	24.1203	24.1382	25.5812	26.4582
PF3D7_0109700.1-p1 | transcript=PF3D7_0109700.1 | gene=PF3D7_0109700 | organism=Plasmodium_falciparum_3D7 | gene_product=rRNA biogenesis protein RRP36, putative | transcript_product=rRNA biogenesis protein RRP36, putative | location=Pf3D7_01_v3:379149-3798	Pf3D7_01_v3:379149-3798	PF3D7_0109700.1-p1	5	5	5	PF3D7_0109700	rRNA biogenesis protein RRP36, putative	1	5	5	5	0	0	0	0	2	4	0	0	0	0	2	4	0	0	0	0	2	4	23	23	23	22.105	183	183	0	19.769	0	0	0	0	10.9	18.6	231610000	0	0	0	0	25.6265
PF3D7_1022100.1-p1 | transcript=PF3D7_1022100.1 | gene=PF3D7_1022100 | organism=Plasmodium_falciparum_3D7 | gene_product=methyltransferase, putative | transcript_product=methyltransferase, putative | location=Pf3D7_10_v3:925280-926230(-) | protein_length=2	Pf3D7_10_v3:925280-926230(-)	PF3D7_1022100.1-p1	5	5	5	PF3D7_1022100	methyltransferase, putative	1	5	5	5	0	3	2	1	2	0	0	3	2	1	2	0	0	3	2	1	2	0	29	29	29	30.479	259	259	0	7.2263	0	21.2	15.4	3.1	7.7	0	223980000	0	25.0851	24.5626	26.1454	26.4134
PF3D7_1251500.1-p1 | transcript=PF3D7_1251500.1 | gene=PF3D7_1251500 | organism=Plasmodium_falciparum_3D7 | gene_product=ATP-dependent RNA helicase DRS1, putative | transcript_product=ATP-dependent RNA helicase DRS1, putative | location=Pf3D7_12_v3:2099852	Pf3D7_12_v3:2099852	PF3D7_1251500.1-p1	5	5	5	PF3D7_1251500	ATP-dependent RNA helicase DRS1, putative	1	5	5	5	2	2	4	1	1	2	2	2	4	1	1	2	2	2	4	1	1	2	8.1	8.1	8.1	82.581	705	705	0	7.3604	3.4	2.7	6.5	1	1	2.6	219160000	25.4387	25.4864	26.1587	23.6388	23.5788
PF3D7_1209000.1-p1 | transcript=PF3D7_1209000.1 | gene=PF3D7_1209000 | organism=Plasmodium_falciparum_3D7 | gene_product=mago-binding protein, putative | transcript_product=mago-binding protein, putative | location=Pf3D7_12_v3:421371-422201(-) | protein_le	Pf3D7_12_v3:421371-422201(-)	PF3D7_1209000.1-p1;PF3D7_1006000.1-p1	5;1	5;1	5;1	PF3D7_1209000	mago-binding protein, putative	2	5	5	5	1	1	2	4	4	2	1	1	2	4	4	2	1	1	2	4	4	2	32.9	32.9	32.9	19.566	167	167;426	0	7.4327	4.2	4.2	12	18.6	30.5	13.2	214910000	23.1323	24.1346	24.109	26.4233	25.6063
PF3D7_1016400.1-p1 | transcript=PF3D7_1016400.1 | gene=PF3D7_1016400 | organism=Plasmodium_falciparum_3D7 | gene_product=serine/threonine protein kinase, FIKK family | transcript_product=serine/threonine protein kinase, FIKK family | location=Pf3D7_10_v3:6	Pf3D7_10_v3:6	PF3D7_1016400.1-p1	5	5	5	PF3D7_1016400	serine/threonine protein kinase, FIKK family	1	5	5	5	2	2	1	3	3	2	2	2	1	3	3	2	2	2	1	3	3	2	8.7	8.7	8.7	72.419	609	609	0	7.9691	3.4	3.4	1.1	5.7	5.4	3.8	206780000	25.0342	24.5923	22.3495	25.4582	26.3709
PF3D7_0819600.1-p1 | transcript=PF3D7_0819600.1 | gene=PF3D7_0819600 | organism=Plasmodium_falciparum_3D7 | gene_product=ubiquitin-like protein, putative | transcript_product=ubiquitin-like protein, putative | location=Pf3D7_08_v3:885198-886136(-) | protei	Pf3D7_08_v3:885198-886136(-)	PF3D7_0819600.1-p1	5	5	5	PF3D7_0819600	ubiquitin-like protein, putative	1	5	5	5	2	2	1	4	2	3	2	2	1	4	2	3	2	2	1	4	2	3	18.1	18.1	18.1	32.165	277	277	0	10.191	7.6	7.6	3.6	15.2	7.6	10.5	192000000	23.9351	23.9348	23.0166	26.5414	23.7579
PF3D7_1014100.1-p1 | transcript=PF3D7_1014100.1 | gene=PF3D7_1014100 | organism=Plasmodium_falciparum_3D7 | gene_product=merozoite surface protein MSA180 | transcript_product=merozoite surface protein MSA180 | location=Pf3D7_10_v3:555160-559527(+) | protei	Pf3D7_10_v3:555160-559527(+)	PF3D7_1014100.1-p1	5	5	5	PF3D7_1014100	merozoite surface protein MSA180	1	5	5	5	2	3	5	1	1	0	2	3	5	1	1	0	2	3	5	1	1	0	4.6	4.6	4.6	173.27	1455	1455	0	14.967	2.6	3.2	4.6	1	1	0	189930000	25.2197	26.0557	26.1248	21.8471	21.9888
PF3D7_0419800.1-p1 | transcript=PF3D7_0419800.1 | gene=PF3D7_0419800 | organism=Plasmodium_falciparum_3D7 | gene_product=60S ribosomal protein L7ae/L30e, putative | transcript_product=60S ribosomal protein L7ae/L30e, putative | location=Pf3D7_04_v3:874811-	Pf3D7_04_v3:874811-	PF3D7_0419800.1-p1	5	5	5	PF3D7_0419800	60S ribosomal protein L7ae/L30e, putative	1	5	5	5	0	4	3	3	1	1	0	4	3	3	1	1	0	4	3	3	1	1	19.9	19.9	19.9	27.563	236	236	0	6.6109	0	16.1	11	12.3	4.7	3.8	184020000	0	25.5806	26.1503	25.2973	22.6075
PF3D7_1461600.1-p1 | transcript=PF3D7_1461600.1 | gene=PF3D7_1461600 | organism=Plasmodium_falciparum_3D7 | gene_product=splicing factor 3B subunit 2, putative | transcript_product=splicing factor 3B subunit 2, putative | location=Pf3D7_14_v3:2498047-25003	Pf3D7_14_v3:2498047-25003	PF3D7_1461600.1-p1	5	5	5	PF3D7_1461600	splicing factor 3B subunit 2, putative	1	5	5	5	1	4	3	0	1	1	1	4	3	0	1	1	1	4	3	0	1	1	10.5	10.5	10.5	79.338	677	677	0	7.7863	2.7	8.3	5.5	0	1.3	2.7	174090000	23.1493	26.1192	26.1026	0	22.964
PF3D7_1474500.1-p1 | transcript=PF3D7_1474500.1 | gene=PF3D7_1474500 | organism=Plasmodium_falciparum_3D7 | gene_product=splicing factor 3A subunit 1, putative | transcript_product=splicing factor 3A subunit 1, putative | location=Pf3D7_14_v3:3055715-30578	Pf3D7_14_v3:3055715-30578	PF3D7_1474500.1-p1	5	5	5	PF3D7_1474500	splicing factor 3A subunit 1, putative	1	5	5	5	2	1	1	0	2	3	2	1	1	0	2	3	2	1	1	0	2	3	7.6	7.6	7.6	83.748	701	701	0	7.1771	2.4	1.3	1.3	0	4.4	6.4	172590000	26.0234	24.6389	24.164	0	24.7341
PF3D7_1364800.1-p1 | transcript=PF3D7_1364800.1 | gene=PF3D7_1364800 | organism=Plasmodium_falciparum_3D7 | gene_product=DNA-directed RNA polymerases I, II, and III subunit RPABC1, putative | transcript_product=DNA-directed RNA polymerases I, II, and III s		PF3D7_1364800.1-p1	5	5	5	PF3D7_1364800	DNA-directed RNA polymerases I, II, and III s	1	5	5	5	1	0	0	3	4	4	1	0	0	3	4	4	1	0	0	3	4	4	24.9	24.9	24.9	24.154	205	205	0	15.14	6.8	0	0	16.1	19.5	21.5	162400000	23.0585	0	0	25.243	25.6877
PF3D7_0707900.1-p1 | transcript=PF3D7_0707900.1 | gene=PF3D7_0707900 | organism=Plasmodium_falciparum_3D7 | gene_product=ribosomal protein S8e, putative | transcript_product=ribosomal protein S8e, putative | location=Pf3D7_07_v3:366929-367708(+) | protein_	Pf3D7_07_v3:366929-367708(+)	PF3D7_0707900.1-p1	5	5	5	PF3D7_0707900	ribosomal protein S8e, putative	1	5	5	5	1	5	4	0	0	1	1	5	4	0	0	1	1	5	4	0	0	1	20.8	20.8	20.8	30.268	259	259	0	25.135	3.9	20.8	17.4	0	0	3.9	161510000	23.3957	26.2454	25.8121	0	0
PF3D7_0918300.1-p1 | transcript=PF3D7_0918300.1 | gene=PF3D7_0918300 | organism=Plasmodium_falciparum_3D7 | gene_product=eukaryotic translation initiation factor 3 subunit F, putative | transcript_product=eukaryotic translation initiation factor 3 subunit		PF3D7_0918300.1-p1	5	5	5	PF3D7_0918300	eukaryotic translation initiation factor 3 subunit	1	5	5	5	2	0	0	3	4	1	2	0	0	3	4	1	2	0	0	3	4	1	15.3	15.3	15.3	36.82	320	320	0	5.8029	7.2	0	0	11.9	14.7	3.8	161270000	24.9691	0	0	26.1958	25.3627
PF3D7_1415800.1-p1 | transcript=PF3D7_1415800.1 | gene=PF3D7_1415800 | organism=Plasmodium_falciparum_3D7 | gene_product=ribosomal RNA small subunit methyltransferase A1 | transcript_product=ribosomal RNA small subunit methyltransferase A1 | location=Pf3D7	Pf3D7	PF3D7_1415800.1-p1	5	5	5	PF3D7_1415800	ribosomal RNA small subunit methyltransferase A1	1	5	5	5	1	3	3	1	2	0	1	3	3	1	2	0	1	3	3	1	2	0	13.4	13.4	13.4	43.922	381	381	0	7.5088	3.1	7.9	8.9	1.8	4.5	0	149250000	23.8585	25.7448	25.6395	23.2788	23.8733
PF3D7_1333300.1-p1 | transcript=PF3D7_1333300.1 | gene=PF3D7_1333300 | organism=Plasmodium_falciparum_3D7 | gene_product=transmembrane emp24 domain-containing protein, putative | transcript_product=transmembrane emp24 domain-containing protein, putative |		PF3D7_1333300.1-p1	5	5	5	PF3D7_1333300	transmembrane emp24 domain-containing protein, putative	1	5	5	5	0	1	3	2	2	0	0	1	3	2	2	0	0	1	3	2	2	0	27	27	27	24.995	211	211	0	4.6439	0	5.7	16.6	9	12.8	0	138640000	0	24.5759	25.6617	25.0989	24.5529
PF3D7_0611300.1-p1 | transcript=PF3D7_0611300.1 | gene=PF3D7_0611300 | organism=Plasmodium_falciparum_3D7 | gene_product=ATP synthase-associated protein, putative | transcript_product=ATP synthase-associated protein, putative | location=Pf3D7_06_v3:470049-	Pf3D7_06_v3:470049-	PF3D7_0611300.1-p1	5	5	5	PF3D7_0611300	ATP synthase-associated protein, putative	1	5	5	5	3	4	1	0	0	0	3	4	1	0	0	0	3	4	1	0	0	0	21.1	21.1	21.1	33.476	280	280	0	7.7144	11.8	17.5	4.3	0	0	0	130840000	26.2171	25.3809	23.1235	0	0
PF3D7_1006700.1-p1 | transcript=PF3D7_1006700.1 | gene=PF3D7_1006700 | organism=Plasmodium_falciparum_3D7 | gene_product=conserved Plasmodium protein, unknown function | transcript_product=conserved Plasmodium protein, unknown function | location=Pf3D7_10_	Pf3D7_10_	PF3D7_1006700.1-p1	5	5	5	PF3D7_1006700	conserved Plasmodium protein, unknown function	1	5	5	5	3	0	0	4	2	1	3	0	0	4	2	1	3	0	0	4	2	1	15.7	15.7	15.7	45.623	383	383	0	12.601	10.4	0	0	11.5	7.8	3.7	129530000	24.8555	0	0	25.5746	24.9071
PF3D7_0213000.1-p1 | transcript=PF3D7_0213000.1 | gene=PF3D7_0213000 | organism=Plasmodium_falciparum_3D7 | gene_product=conserved protein, unknown function | transcript_product=conserved protein, unknown function | location=Pf3D7_02_v3:535646-536146(+) |	Pf3D7_02_v3:535646-536146(+)	PF3D7_0213000.1-p1	5	5	5	PF3D7_0213000	conserved protein, unknown function	1	5	5	5	3	2	4	0	0	0	3	2	4	0	0	0	3	2	4	0	0	0	32.5	32.5	32.5	19.953	166	166	0	16.84	25.3	13.3	26.5	0	0	0	128630000	25.1843	23.0919	26.2814	0	0
PF3D7_1405800.1-p1 | transcript=PF3D7_1405800.1 | gene=PF3D7_1405800 | organism=Plasmodium_falciparum_3D7 | gene_product=ribosome biogenesis protein BOP1, putative | transcript_product=ribosome biogenesis protein BOP1, putative | location=Pf3D7_14_v3:20049	Pf3D7_14_v3:20049	PF3D7_1405800.1-p1	5	5	5	PF3D7_1405800	ribosome biogenesis protein BOP1, putative	1	5	5	5	1	1	3	1	2	1	1	1	3	1	2	1	1	1	3	1	2	1	7.1	7.1	7.1	114.24	966	966	0	10.971	1.6	1.7	4.5	1.7	2.8	1.7	128320000	21.027	23.92	24.6493	25.011	25.0759
PF3D7_1466400.1-p1 | transcript=PF3D7_1466400.1 | gene=PF3D7_1466400 | organism=Plasmodium_falciparum_3D7 | gene_product=AP2 domain transcription factor AP2-EXP | transcript_product=AP2 domain transcription factor AP2-EXP | location=Pf3D7_14_v3:2714844-271	Pf3D7_14_v3:2714844-271	PF3D7_1466400.1-p1	5	5	5	PF3D7_1466400	AP2 domain transcription factor AP2-EXP	1	5	5	5	4	1	0	1	0	1	4	1	0	1	0	1	4	1	0	1	0	1	6.5	6.5	6.5	92.093	813	813	0	5.3612	5.5	1.5	0	1	0	1.5	126840000	26.4449	23.4446	0	23.4586	0
PF3D7_1125400.1-p1 | transcript=PF3D7_1125400.1 | gene=PF3D7_1125400 | organism=Plasmodium_falciparum_3D7 | gene_product=mitochondrial import inner membrane translocase subunit TIM44, putative | transcript_product=mitochondrial import inner membrane transl		PF3D7_1125400.1-p1	5	5	5	PF3D7_1125400	mitochondrial import inner membrane transl	1	5	5	5	3	5	2	0	0	0	3	5	2	0	0	0	3	5	2	0	0	0	13.8	13.8	13.8	55.81	470	470	0	7.6088	8.3	13.8	6.4	0	0	0	124460000	25.0984	26.2656	22.9057	0	0
PF3D7_0106800.1-p1 | transcript=PF3D7_0106800.1 | gene=PF3D7_0106800 | organism=Plasmodium_falciparum_3D7 | gene_product=ras-related protein Rab-5C | transcript_product=ras-related protein Rab-5C | location=Pf3D7_01_v3:286951-288918(+) | protein_length=214	Pf3D7_01_v3:286951-288918(+)	PF3D7_0106800.1-p1	5	5	5	PF3D7_0106800	ras-related protein Rab-5C	1	5	5	5	2	1	1	3	2	3	2	1	1	3	2	3	2	1	1	3	2	3	22.4	22.4	22.4	24.3	214	214	0	10.327	10.3	5.1	5.1	12.1	10.3	14	116240000	25.4763	0	0	25.2612	22.8069
PF3D7_1134100.1-p1 | transcript=PF3D7_1134100.1 | gene=PF3D7_1134100 | organism=Plasmodium_falciparum_3D7 | gene_product=protein disulfide-isomerase, putative | transcript_product=protein disulfide-isomerase, putative | location=Pf3D7_11_v3:1323043-1324314	Pf3D7_11_v3:1323043-1324314	PF3D7_1134100.1-p1	5	5	5	PF3D7_1134100	protein disulfide-isomerase, putative	1	5	5	5	4	0	0	1	2	1	4	0	0	1	2	1	4	0	0	1	2	1	13.7	13.7	13.7	49.194	423	423	0	6.8831	11.1	0	0	2.8	5.4	2.6	111870000	25.8419	0	0	24.9586	23.1867
PF3D7_0610800.1-p1 | transcript=PF3D7_0610800.1 | gene=PF3D7_0610800 | organism=Plasmodium_falciparum_3D7 | gene_product=transketolase | transcript_product=transketolase | location=Pf3D7_06_v3:453671-455689(+) | protein_length=672 | sequence_SO=chromosome	Pf3D7_06_v3:453671-455689(+)	PF3D7_0610800.1-p1	5	5	5	PF3D7_0610800	transketolase	1	5	5	5	0	0	0	4	2	4	0	0	0	4	2	4	0	0	0	4	2	4	9.5	9.5	9.5	75.814	672	672	0	13.595	0	0	0	7.3	4.2	8	110550000	0	0	0	25.7523	24.1003
PF3D7_1463200.1-p1 | transcript=PF3D7_1463200.1 | gene=PF3D7_1463200 | organism=Plasmodium_falciparum_3D7 | gene_product=replication factor C subunit 3, putative | transcript_product=replication factor C subunit 3, putative | location=Pf3D7_14_v3:2570434-2	Pf3D7_14_v3:2570434-2	PF3D7_1463200.1-p1	5	5	5	PF3D7_1463200	replication factor C subunit 3, putative	1	5	5	5	4	0	0	1	0	2	4	0	0	1	0	2	4	0	0	1	0	2	21.2	21.2	21.2	39.232	344	344	0	7.3247	18.9	0	0	2.3	0	7.8	110240000	25.9739	0	0	23.675	0
PF3D7_0409800.1-p1 | transcript=PF3D7_0409800.1 | gene=PF3D7_0409800 | organism=Plasmodium_falciparum_3D7 | gene_product=zinc finger protein, putative | transcript_product=zinc finger protein, putative | location=Pf3D7_04_v3:459710-461437(+) | protein_leng	Pf3D7_04_v3:459710-461437(+)	PF3D7_0409800.1-p1	5	5	5	PF3D7_0409800	zinc finger protein, putative	1	5	5	5	0	1	2	3	3	2	0	1	2	3	3	2	0	1	2	3	3	2	9	9	9	68.532	575	575	0	8.1336	0	1.4	4.2	6.1	6.1	4.7	108740000	0	0	24.4835	24.8433	24.9748
PF3D7_1202700.1-p1 | transcript=PF3D7_1202700.1 | gene=PF3D7_1202700 | organism=Plasmodium_falciparum_3D7 | gene_product=AATF domain-containing protein, putative | transcript_product=AATF domain-containing protein, putative | location=Pf3D7_12_v3:158233-16	Pf3D7_12_v3:158233-16	PF3D7_1202700.1-p1	5	5	5	PF3D7_1202700	AATF domain-containing protein, putative	1	5	5	5	1	1	2	1	1	3	1	1	2	1	1	3	1	1	2	1	1	3	15.3	15.3	15.3	49.183	412	412	0	16.239	2.4	2.4	4.6	4.9	2.4	8.3	100480000	22.2284	22.65	25.0951	23.4638	21.9216
PF3D7_0614300.1-p1 | transcript=PF3D7_0614300.1 | gene=PF3D7_0614300 | organism=Plasmodium_falciparum_3D7 | gene_product=major facilitator superfamily-related transporter, putative | transcript_product=major facilitator superfamily-related transporter, put		PF3D7_0614300.1-p1	5	5	5	PF3D7_0614300	major facilitator superfamily-related transporter, put	1	5	5	5	1	1	0	3	1	2	1	1	0	3	1	2	1	1	0	3	1	2	6.6	6.6	6.6	96.979	853	853	0	4.0594	1.1	1.1	0	3.4	1.1	3.2	97746000	22.9604	22.8756	0	25.8158	23.5867
PF3D7_0803700.1-p1 | transcript=PF3D7_0803700.1 | gene=PF3D7_0803700 | organism=Plasmodium_falciparum_3D7 | gene_product=tubulin gamma chain | transcript_product=tubulin gamma chain | location=Pf3D7_08_v3:231398-232756(+) | protein_length=452 | sequence_SO	Pf3D7_08_v3:231398-232756(+)	PF3D7_0803700.1-p1	5	5	5	PF3D7_0803700	tubulin gamma chain	1	5	5	5	2	1	0	1	2	4	2	1	0	1	2	4	2	1	0	1	2	4	13.3	13.3	13.3	51.636	452	452	0	5.7322	4.6	2.4	0	2.4	4.4	11.1	97245000	24.5764	22.822	0	24.077	22.6324
PF3D7_0813400.1-p1 | transcript=PF3D7_0813400.1 | gene=PF3D7_0813400 | organism=Plasmodium_falciparum_3D7 | gene_product=conserved protein, unknown function | transcript_product=conserved protein, unknown function | location=Pf3D7_08_v3:658493-662095(-) |	Pf3D7_08_v3:658493-662095(-)	PF3D7_0813400.1-p1	5	5	5	PF3D7_0813400	conserved protein, unknown function	1	5	5	5	0	0	0	3	4	2	0	0	0	3	4	2	0	0	0	3	4	2	8.3	8.3	8.3	76.856	659	659	0	8.3289	0	0	0	5	6.8	2.7	94456000	0	0	0	24.1981	25.9587
PF3D7_1311900.1-p1 | transcript=PF3D7_1311900.1 | gene=PF3D7_1311900 | organism=Plasmodium_falciparum_3D7 | gene_product=V-type proton ATPase catalytic subunit A | transcript_product=V-type proton ATPase catalytic subunit A | location=Pf3D7_13_v3:507900-50	Pf3D7_13_v3:507900-50	PF3D7_1311900.1-p1	5	5	5	PF3D7_1311900	V-type proton ATPase catalytic subunit A	1	5	5	5	3	1	0	1	3	1	3	1	0	1	3	1	3	1	0	1	3	1	10.3	10.3	10.3	68.576	611	611	0	7.9619	6.9	1.8	0	1.8	5.9	2	93948000	25.2414	0	0	23.8082	23.9083
PF3D7_0606900.1-p1 | transcript=PF3D7_0606900.1 | gene=PF3D7_0606900 | organism=Plasmodium_falciparum_3D7 | gene_product=glutaredoxin-like protein | transcript_product=glutaredoxin-like protein | location=Pf3D7_06_v3:290426-291085(-) | protein_length=219 |	Pf3D7_06_v3:290426-291085(-)	PF3D7_0606900.1-p1	5	5	5	PF3D7_0606900	glutaredoxin-like protein	1	5	5	5	2	2	0	1	2	0	2	2	0	1	2	0	2	2	0	1	2	0	24.2	24.2	24.2	26.034	219	219	0	8.4679	6.8	13.7	0	4.6	10.5	0	92676000	25.0805	24.1945	0	23.3652	24.6966
PF3D7_0303000.1-p1 | transcript=PF3D7_0303000.1 | gene=PF3D7_0303000 | organism=Plasmodium_falciparum_3D7 | gene_product=N-ethylmaleimide-sensitive fusion protein | transcript_product=N-ethylmaleimide-sensitive fusion protein | location=Pf3D7_03_v3:159353-	Pf3D7_03_v3:159353-	PF3D7_0303000.1-p1	5	5	5	PF3D7_0303000	N-ethylmaleimide-sensitive fusion protein	1	5	5	5	4	0	0	1	1	1	4	0	0	1	1	1	4	0	0	1	1	1	7.4	7.4	7.4	89.133	783	783	0	6.4565	5.7	0	0	1.7	1.7	1.7	91571000	25.2532	0	0	24.4205	23.8359
PF3D7_0113200.1-p1 | transcript=PF3D7_0113200.1 | gene=PF3D7_0113200 | organism=Plasmodium_falciparum_3D7 | gene_product=Plasmodium exported protein, unknown function | transcript_product=Plasmodium exported protein, unknown function | location=Pf3D7_01_v3	Pf3D7_01_v3	PF3D7_0113200.1-p1	5	5	5	PF3D7_0113200	Plasmodium exported protein, unknown function	1	5	5	5	0	0	0	4	3	1	0	0	0	4	3	1	0	0	0	4	3	1	10.6	10.6	10.6	70.11	592	592	0	4.6255	0	0	0	6.1	7.8	1.9	80834000	0	0	0	25.4188	24.8694
PF3D7_1034400.1-p1 | transcript=PF3D7_1034400.1 | gene=PF3D7_1034400 | organism=Plasmodium_falciparum_3D7 | gene_product=flavoprotein subunit of succinate dehydrogenase | transcript_product=flavoprotein subunit of succinate dehydrogenase | location=Pf3D7_1	Pf3D7_1	PF3D7_1034400.1-p1	5	5	5	PF3D7_1034400	flavoprotein subunit of succinate dehydrogenase	1	5	5	5	2	4	2	0	0	0	2	4	2	0	0	0	2	4	2	0	0	0	10.8	10.8	10.8	70.694	631	631	0	9.0986	4.8	8.4	4.6	0	0	0	66137000	23.5141	25.1371	24.0408	0	0
PF3D7_0308600.1-p1 | transcript=PF3D7_0308600.1 | gene=PF3D7_0308600 | organism=Plasmodium_falciparum_3D7 | gene_product=pre-mRNA-processing factor 19, putative | transcript_product=pre-mRNA-processing factor 19, putative | location=Pf3D7_03_v3:372632-3742	Pf3D7_03_v3:372632-3742	PF3D7_0308600.1-p1	5	5	5	PF3D7_0308600	pre-mRNA-processing factor 19, putative	1	5	5	5	3	0	0	1	1	0	3	0	0	1	1	0	3	0	0	1	1	0	16.5	16.5	16.5	60.753	532	532	0	14.181	9.2	0	0	2.4	4.9	0	61616000	25.4126	0	0	22.7653	23.2278
PF3D7_0214100.1-p1 | transcript=PF3D7_0214100.1 | gene=PF3D7_0214100 | organism=Plasmodium_falciparum_3D7 | gene_product=protein transport protein SEC31 | transcript_product=protein transport protein SEC31 | location=Pf3D7_02_v3:568529-573315(-) | protein_	Pf3D7_02_v3:568529-573315(-)	PF3D7_0214100.1-p1	5	5	5	PF3D7_0214100	protein transport protein SEC31	1	5	5	5	1	0	0	1	3	1	1	0	0	1	3	1	1	0	0	1	3	1	4.2	4.2	4.2	166.71	1471	1471	0	5.0391	0.9	0	0	1	2.8	0.5	59113000	23.2181	0	0	23.5139	24.5936
PF3D7_1420400.1-p1 | transcript=PF3D7_1420400.1 | gene=PF3D7_1420400 | organism=Plasmodium_falciparum_3D7 | gene_product=glycine--tRNA ligase | transcript_product=glycine--tRNA ligase | location=Pf3D7_14_v3:846508-849177(+) | protein_length=889 | sequence_	Pf3D7_14_v3:846508-849177(+)	PF3D7_1420400.1-p1	5	5	5	PF3D7_1420400	glycine--tRNA ligase	1	5	5	5	0	1	0	2	3	3	0	1	0	2	3	3	0	1	0	2	3	3	5.8	5.8	5.8	104.3	889	889	0	5.5235	0	1	0	2.2	3.1	3.7	58304000	0	21.7259	0	24.062	24.09
PF3D7_0610900.1-p1 | transcript=PF3D7_0610900.1 | gene=PF3D7_0610900 | organism=Plasmodium_falciparum_3D7 | gene_product=transcription elongation factor SPT5, putative | transcript_product=transcription elongation factor SPT5, putative | location=Pf3D7_06_	Pf3D7_06_	PF3D7_0610900.1-p1	5	5	5	PF3D7_0610900	transcription elongation factor SPT5, putative	1	5	5	5	2	1	1	1	1	1	2	1	1	1	1	1	2	1	1	1	1	1	4.8	4.8	4.8	149.36	1280	1280	0	5.0458	2	0.7	0.7	1.4	0.7	0.7	52631000	23.2073	23.5274	21.7337	22.7882	23.3523
PF3D7_1223400.1-p1 | transcript=PF3D7_1223400.1 | gene=PF3D7_1223400 | organism=Plasmodium_falciparum_3D7 | gene_product=phospholipid-transporting ATPase, putative | transcript_product=phospholipid-transporting ATPase, putative | location=Pf3D7_12_v3:94112	Pf3D7_12_v3:94112	PF3D7_1223400.1-p1	5	5	5	PF3D7_1223400	phospholipid-transporting ATPase, putative	1	5	5	5	0	1	3	1	1	1	0	1	3	1	1	1	0	1	3	1	1	1	4.3	4.3	4.3	190.44	1618	1618	0	7.1746	0	1.4	2.2	0.7	0.7	0.6	52341000	0	23.2926	24.9311	21.9315	22.5346
PF3D7_1353900.1-p1 | transcript=PF3D7_1353900.1 | gene=PF3D7_1353900 | organism=Plasmodium_falciparum_3D7 | gene_product=proteasome subunit alpha type-7, putative | transcript_product=proteasome subunit alpha type-7, putative | location=Pf3D7_13_v3:2154162	Pf3D7_13_v3:2154162	PF3D7_1353900.1-p1	5	5	5	PF3D7_1353900	proteasome subunit alpha type-7, putative	1	5	5	5	1	0	0	2	3	1	1	0	0	2	3	1	1	0	0	2	3	1	19.9	19.9	19.9	27.228	241	241	0	4.1859	7.1	0	0	8.3	12.4	5	49233000	23.6917	0	0	23.7265	23.8572
PF3D7_0606600.1-p1 | transcript=PF3D7_0606600.1 | gene=PF3D7_0606600 | organism=Plasmodium_falciparum_3D7 | gene_product=WD repeat-containing protein, putative | transcript_product=WD repeat-containing protein, putative | location=Pf3D7_06_v3:270332-277762	Pf3D7_06_v3:270332-277762	PF3D7_0606600.1-p1	5	5	5	PF3D7_0606600	WD repeat-containing protein, putative	1	5	5	5	2	0	0	2	2	0	2	0	0	2	2	0	2	0	0	2	2	0	2.3	2.3	2.3	280.36	2414	2414	0	5.796	1	0	0	0.9	1	0	39670000	23.7117	0	0	23.5874	23.6681
PF3D7_0102500.1-p1 | transcript=PF3D7_0102500.1 | gene=PF3D7_0102500 | organism=Plasmodium_falciparum_3D7 | gene_product=erythrocyte binding antigen-181 | transcript_product=erythrocyte binding antigen-181 | location=Pf3D7_01_v3:110750-115799(-) | protein_	Pf3D7_01_v3:110750-115799(-)	PF3D7_0102500.1-p1	5	5	5	PF3D7_0102500	erythrocyte binding antigen-181	1	5	5	5	0	0	0	2	4	0	0	0	0	2	4	0	0	0	0	2	4	0	4.3	4.3	4.3	181.15	1567	1567	0	10.018	0	0	0	1.7	3.4	0	36447000	0	0	0	23.2085	24.6733
PF3D7_1038000.1-p1 | transcript=PF3D7_1038000.1 | gene=PF3D7_1038000 | organism=Plasmodium_falciparum_3D7 | gene_product=antigen UB05 | transcript_product=antigen UB05 | location=Pf3D7_10_v3:1505835-1506896(+) | protein_length=119 | sequence_SO=chromosome	Pf3D7_10_v3:1505835-1506896(+)	PF3D7_1038000.1-p1;PF3D7_1038000.2-p1	4;4	4;4	4;4	PF3D7_1038000	antigen UB05	2	4	4	4	3	3	3	4	3	4	3	3	3	4	3	4	3	3	3	4	3	4	25.2	25.2	25.2	13.712	119	119;120	0	12.275	19.3	18.5	19.3	25.2	25.2	25.2	7.8658e+09	30.5597	30.0572	29.8834	30.7553	30.3658
PF3D7_0318200.1-p1 | transcript=PF3D7_0318200.1 | gene=PF3D7_0318200 | organism=Plasmodium_falciparum_3D7 | gene_product=DNA-directed RNA polymerase II subunit RPB1 | transcript_product=DNA-directed RNA polymerase II subunit RPB1 | location=Pf3D7_03_v3:748	Pf3D7_03_v3:748	PF3D7_0318200.1-p1	4	4	4	PF3D7_0318200	DNA-directed RNA polymerase II subunit RPB1	1	4	4	4	2	1	0	2	2	2	2	1	0	2	2	2	2	1	0	2	2	2	4.1	4.1	4.1	278.67	2457	2457	0	3.3797	0.9	0.5	0	3.1	3.1	3.2	2867700000	29.8208	29.9947	0	29.2029	27.6022
PF3D7_0306000.1-p1 | transcript=PF3D7_0306000.1 | gene=PF3D7_0306000 | organism=Plasmodium_falciparum_3D7 | gene_product=cytochrome b-c1 complex subunit 8, putative | transcript_product=cytochrome b-c1 complex subunit 8, putative | location=Pf3D7_03_v3:286	Pf3D7_03_v3:286	PF3D7_0306000.1-p1	4	4	4	PF3D7_0306000	cytochrome b-c1 complex subunit 8, putative	1	4	4	4	3	3	4	0	0	0	3	3	4	0	0	0	3	3	4	0	0	0	35.8	35.8	35.8	17.02	137	137	0	299.57	34.3	34.3	35.8	0	0	0	2.0093e+09	29.225	29.3611	29.3666	0	0
PF3D7_1243600.1-p1 | transcript=PF3D7_1243600.1 | gene=PF3D7_1243600 | organism=Plasmodium_falciparum_3D7 | gene_product=translation initiation factor SUI1, putative | transcript_product=translation initiation factor SUI1, putative | location=Pf3D7_12_v3:1	Pf3D7_12_v3:1	PF3D7_1243600.1-p1	4	4	4	PF3D7_1243600	translation initiation factor SUI1, putative	1	4	4	4	2	3	2	3	3	2	2	3	2	3	3	2	2	3	2	3	3	2	27	27	27	12.891	115	115	0	64.145	17.4	26.1	17.4	27	27	17.4	1327200000	27.4655	27.9478	26.6954	27.8675	28.002
PF3D7_0525800.1-p1 | transcript=PF3D7_0525800.1 | gene=PF3D7_0525800 | organism=Plasmodium_falciparum_3D7 | gene_product=inner membrane complex protein 1g | transcript_product=inner membrane complex protein 1g | location=Pf3D7_05_v3:1071247-1072149(+) | pr	Pf3D7_05_v3:1071247-1072149(+)	PF3D7_0525800.1-p1	4	4	4	PF3D7_0525800	inner membrane complex protein 1g	1	4	4	4	3	2	1	1	3	2	3	2	1	1	3	2	3	2	1	1	3	2	9.3	9.3	9.3	34.34	300	300	0	5.6884	9	6.3	3.3	3.3	9.3	6.3	902930000	28.052	26.9575	25.7565	26.2596	27.4542
PF3D7_1426900.1-p1 | transcript=PF3D7_1426900.1 | gene=PF3D7_1426900 | organism=Plasmodium_falciparum_3D7 | gene_product=cytochrome b-c1 complex subunit 6, putative | transcript_product=cytochrome b-c1 complex subunit 6, putative | location=Pf3D7_14_v3:105	Pf3D7_14_v3:105	PF3D7_1426900.1-p1	4	4	4	PF3D7_1426900	cytochrome b-c1 complex subunit 6, putative	1	4	4	4	2	4	4	0	0	0	2	4	4	0	0	0	2	4	4	0	0	0	54.5	54.5	54.5	10.587	88	88	0	20.146	27.3	54.5	54.5	0	0	0	805600000	27.2149	28.4359	28.0949	0	0
PF3D7_0710700.1-p1 | transcript=PF3D7_0710700.1 | gene=PF3D7_0710700 | organism=Plasmodium_falciparum_3D7 | gene_product=conserved Plasmodium protein, unknown function | transcript_product=conserved Plasmodium protein, unknown function | location=Pf3D7_07_	Pf3D7_07_	PF3D7_0710700.1-p1	4	4	4	PF3D7_0710700	conserved Plasmodium protein, unknown function	1	4	4	4	2	2	2	3	4	3	2	2	2	3	4	3	2	2	2	3	4	3	19.9	19.9	19.9	24.223	201	201	0	38.965	10.9	10.9	10.9	15.4	19.9	15.4	672050000	26.916	27.2806	27.1135	26.3843	26.4672
PF3D7_1103100.1-p1 | transcript=PF3D7_1103100.1 | gene=PF3D7_1103100 | organism=Plasmodium_falciparum_3D7 | gene_product=60S acidic ribosomal protein P1, putative | transcript_product=60S acidic ribosomal protein P1, putative | location=Pf3D7_11_v3:140048-	Pf3D7_11_v3:140048-	PF3D7_1103100.1-p1	4	4	4	PF3D7_1103100	60S acidic ribosomal protein P1, putative	1	4	4	4	2	3	2	3	3	3	2	3	2	3	3	3	2	3	2	3	3	3	73.7	73.7	73.7	13.014	118	118	0	57.645	40.7	49.2	40.7	65.3	65.3	65.3	599170000	26.0254	25.9829	25.4232	27.2581	26.989
PF3D7_1359600.1-p1 | transcript=PF3D7_1359600.1 | gene=PF3D7_1359600 | organism=Plasmodium_falciparum_3D7 | gene_product=conserved Plasmodium protein, unknown function | transcript_product=conserved Plasmodium protein, unknown function | location=Pf3D7_13_	Pf3D7_13_	PF3D7_1359600.1-p1	4	4	4	PF3D7_1359600	conserved Plasmodium protein, unknown function	1	4	4	4	1	1	1	3	3	1	1	1	1	3	3	1	1	1	1	3	3	1	2.8	2.8	2.8	235.14	2025	2025	0	5.6341	1.1	1.1	1.1	2.3	1.7	1.1	582220000	24.9839	26.1726	27.0745	25.2975	24.3385
PF3D7_0821400.1-p1 | transcript=PF3D7_0821400.1 | gene=PF3D7_0821400 | organism=Plasmodium_falciparum_3D7 | gene_product=conserved Plasmodium protein, unknown function | transcript_product=conserved Plasmodium protein, unknown function | location=Pf3D7_08_	Pf3D7_08_	PF3D7_0821400.1-p1	4	4	4	PF3D7_0821400	conserved Plasmodium protein, unknown function	1	4	4	4	1	1	1	3	3	4	1	1	1	3	3	4	1	1	1	3	3	4	25	25	25	14.06	124	124	0	26.933	8.9	8.9	8.9	16.9	16.9	25	563500000	23.1326	24.4865	24.3634	27.9344	26.5233
PF3D7_0403200.1-p1 | transcript=PF3D7_0403200.1 | gene=PF3D7_0403200 | organism=Plasmodium_falciparum_3D7 | gene_product=pre-mRNA splicing factor CWC25, putative | transcript_product=pre-mRNA splicing factor CWC25, putative | location=Pf3D7_04_v3:178518-18	Pf3D7_04_v3:178518-18	PF3D7_0403200.1-p1	4	4	4	PF3D7_0403200	pre-mRNA splicing factor CWC25, putative	1	4	4	4	0	0	0	3	3	2	0	0	0	3	3	2	0	0	0	3	3	2	7.7	7.7	7.7	69.422	560	560	0	7.1928	0	0	0	6.2	6.2	4.5	562230000	0	0	0	25.2585	25.4752
PF3D7_0113900.1-p1 | transcript=PF3D7_0113900.1 | gene=PF3D7_0113900 | organism=Plasmodium_falciparum_3D7 | gene_product=CX3CL1-binding protein 1 | transcript_product=CX3CL1-binding protein 1 | location=Pf3D7_01_v3:537109-538025(-) | protein_length=243 | s	Pf3D7_01_v3:537109-538025(-)	PF3D7_0113900.1-p1	4	4	4	PF3D7_0113900	CX3CL1-binding protein 1	1	4	4	4	3	1	4	4	2	3	3	1	4	4	2	3	3	1	4	4	2	3	18.5	18.5	18.5	28.233	243	243	0	6.7449	12.8	3.3	18.5	18.5	8.6	14.4	507490000	26.5411	24.743	26.0622	27.5685	25.5016
PF3D7_0220000.1-p1 | transcript=PF3D7_0220000.1 | gene=PF3D7_0220000 | organism=Plasmodium_falciparum_3D7 | gene_product=liver stage antigen 3 | transcript_product=liver stage antigen 3 | location=Pf3D7_02_v3:796752-801586(+) | protein_length=1558 | sequen	Pf3D7_02_v3:796752-801586(+)	PF3D7_0220000.1-p1	4	4	4	PF3D7_0220000	liver stage antigen 3	1	4	4	4	3	3	4	2	2	2	3	3	4	2	2	2	3	3	4	2	2	2	1.9	1.9	1.9	175.66	1558	1558	0	9.9858	1.4	1.4	1.9	1.4	1.4	1.4	445230000	27.1443	26.4947	26.4969	25.9186	25.3977
PF3D7_0518200.1-p1 | transcript=PF3D7_0518200.1 | gene=PF3D7_0518200 | organism=Plasmodium_falciparum_3D7 | gene_product=SWIB/MDM2 domain-containing protein | transcript_product=SWIB/MDM2 domain-containing protein | location=Pf3D7_05_v3:758503-758898(-) |	Pf3D7_05_v3:758503-758898(-)	PF3D7_0518200.1-p1	4	4	4	PF3D7_0518200	SWIB/MDM2 domain-containing protein	1	4	4	4	3	3	3	3	3	3	3	3	3	3	3	3	3	3	3	3	3	3	32.1	32.1	32.1	15.496	131	131	0	32.044	20.6	20.6	20.6	21.4	21.4	20.6	435770000	26.5889	25.5822	26.1053	26.2825	26.3616
PF3D7_0322000.1-p1 | transcript=PF3D7_0322000.1 | gene=PF3D7_0322000 | organism=Plasmodium_falciparum_3D7 | gene_product=peptidyl-prolyl cis-trans isomerase | transcript_product=peptidyl-prolyl cis-trans isomerase | location=Pf3D7_03_v3:928644-929159(-) |	Pf3D7_03_v3:928644-929159(-)	PF3D7_0322000.1-p1	4	4	4	PF3D7_0322000	peptidyl-prolyl cis-trans isomerase	1	4	4	4	4	1	1	2	2	3	4	1	1	2	2	3	4	1	1	2	2	3	26.3	26.3	26.3	18.952	171	171	0	6.4685	26.3	5.3	5.3	12.3	11.1	18.1	432290000	27.0399	25.3385	24.4205	25.9915	26.4288
PF3D7_1134200.1-p1 | transcript=PF3D7_1134200.1 | gene=PF3D7_1134200 | organism=Plasmodium_falciparum_3D7 | gene_product=conserved Plasmodium protein, unknown function | transcript_product=conserved Plasmodium protein, unknown function | location=Pf3D7_11_	Pf3D7_11_	PF3D7_1134200.1-p1	4	4	4	PF3D7_1134200	conserved Plasmodium protein, unknown function	1	4	4	4	0	2	0	3	3	4	0	2	0	3	3	4	0	2	0	3	3	4	1.9	1.9	1.9	214.59	1805	1805	0	8.4926	0	1.3	0	1.8	1.8	1.9	413070000	0	24.5132	0	26.6783	27.0375
PF3D7_0528600.1-p1 | transcript=PF3D7_0528600.1 | gene=PF3D7_0528600 | organism=Plasmodium_falciparum_3D7 | gene_product=conserved Plasmodium protein, unknown function | transcript_product=conserved Plasmodium protein, unknown function | location=Pf3D7_05_	Pf3D7_05_	PF3D7_0528600.1-p1	4	4	4	PF3D7_0528600	conserved Plasmodium protein, unknown function	1	4	4	4	0	2	2	1	2	4	0	2	2	1	2	4	0	2	2	1	2	4	41	41	41	12.796	105	105	0	19.927	0	23.8	23.8	10.5	23.8	41	401900000	0	25.5355	25.4176	25.3002	26.1577
PF3D7_0503300.1-p1 | transcript=PF3D7_0503300.1 | gene=PF3D7_0503300 | organism=Plasmodium_falciparum_3D7 | gene_product=serine/arginine-rich splicing factor 12 | transcript_product=serine/arginine-rich splicing factor 12 | location=Pf3D7_05_v3:135004-1359	Pf3D7_05_v3:135004-1359	PF3D7_0503300.1-p1	4	4	4	PF3D7_0503300	serine/arginine-rich splicing factor 12	1	4	4	4	1	1	2	4	3	2	1	1	2	4	3	2	1	1	2	4	3	2	14.6	14.6	14.6	37.699	308	308	0	7.6638	2.9	2.9	9.1	14.6	11.7	9.1	385280000	24.631	25.3403	26.3768	26.8833	26.0709
PF3D7_1309500.1-p1 | transcript=PF3D7_1309500.1 | gene=PF3D7_1309500 | organism=Plasmodium_falciparum_3D7 | gene_product=H/ACA ribonucleoprotein complex subunit 1, putative | transcript_product=H/ACA ribonucleoprotein complex subunit 1, putative | location		PF3D7_1309500.1-p1	4	4	4	PF3D7_1309500	H/ACA ribonucleoprotein complex subunit 1, putative	1	4	4	4	2	2	2	4	3	3	2	2	2	4	3	3	2	2	2	4	3	3	21.5	21.5	21.5	24.98	209	209	0	6.5254	10	9.6	8.1	21.5	13.9	13.9	364530000	24.5754	25.9642	25.4292	25.9203	26.31
PF3D7_1132800.1-p1 | transcript=PF3D7_1132800.1 | gene=PF3D7_1132800 | organism=Plasmodium_falciparum_3D7 | gene_product=aquaglyceroporin | transcript_product=aquaglyceroporin | location=Pf3D7_11_v3:1271204-1271980(+) | protein_length=258 | sequence_SO=chr	Pf3D7_11_v3:1271204-1271980(+)	PF3D7_1132800.1-p1	4	4	4	PF3D7_1132800	aquaglyceroporin	1	4	4	4	2	2	2	3	2	3	2	2	2	3	2	3	2	2	2	3	2	3	17.1	17.1	17.1	28.297	258	258	0	10.388	7.4	6.6	7.4	13.2	7.4	13.2	352800000	25.4774	26.8598	24.1905	26.1114	25.0751
PF3D7_0818400.1-p1 | transcript=PF3D7_0818400.1 | gene=PF3D7_0818400 | organism=Plasmodium_falciparum_3D7 | gene_product=rRNA-processing protein FCF1, putative | transcript_product=rRNA-processing protein FCF1, putative | location=Pf3D7_08_v3:835978-836848	Pf3D7_08_v3:835978-836848	PF3D7_0818400.1-p1	4	4	4	PF3D7_0818400	rRNA-processing protein FCF1, putative	1	4	4	4	1	1	0	2	4	4	1	1	0	2	4	4	1	1	0	2	4	4	17.2	17.2	17.2	23.159	198	198	0	6.4966	5.6	5.6	0	10.6	17.2	17.2	343970000	24.4073	24.9574	0	25.3955	26.4481
PF3D7_0914700.1-p1 | transcript=PF3D7_0914700.1 | gene=PF3D7_0914700 | organism=Plasmodium_falciparum_3D7 | gene_product=major facilitator superfamily-related transporter, putative | transcript_product=major facilitator superfamily-related transporter, put		PF3D7_0914700.1-p1	4	4	4	PF3D7_0914700	major facilitator superfamily-related transporter, put	1	4	4	4	3	3	3	3	4	2	3	3	3	3	4	2	3	3	3	3	4	2	8.9	8.9	8.9	58.42	516	516	0	59.338	8.9	8.9	8.9	8.9	8.9	5.4	341920000	25.4412	25.6888	24.3458	26.3782	26.2125
PF3D7_1457300.1-p1 | transcript=PF3D7_1457300.1 | gene=PF3D7_1457300 | organism=Plasmodium_falciparum_3D7 | gene_product=MA3 domain-containing protein, putative | transcript_product=MA3 domain-containing protein, putative | location=Pf3D7_14_v3:2346178-234	Pf3D7_14_v3:2346178-234	PF3D7_1457300.1-p1	4	4	4	PF3D7_1457300	MA3 domain-containing protein, putative	1	4	4	4	3	2	1	2	2	1	3	2	1	2	2	1	3	2	1	2	2	1	7.5	7.5	7.5	75.986	639	639	0	38.363	6.1	3.3	1.9	3.3	3.3	1.9	341140000	27.1969	25.6135	23.6691	26.0099	25.434
PF3D7_1103700.1-p1 | transcript=PF3D7_1103700.1 | gene=PF3D7_1103700 | organism=Plasmodium_falciparum_3D7 | gene_product=casein kinase II beta chain | transcript_product=casein kinase II beta chain | location=Pf3D7_11_v3:160115-160852(+) | protein_length=2	Pf3D7_11_v3:160115-160852(+)	PF3D7_1103700.1-p1	4	4	4	PF3D7_1103700	casein kinase II beta chain	1	4	4	4	2	3	1	3	3	4	2	3	1	3	3	4	2	3	1	3	3	4	18.8	18.8	18.8	28.365	245	245	0	4.5763	10.6	15.5	3.3	13.9	15.5	18.8	245110000	25.1243	25.0294	23.5176	25.3228	25.4189
PF3D7_0927800.1-p1 | transcript=PF3D7_0927800.1 | gene=PF3D7_0927800 | organism=Plasmodium_falciparum_3D7 | gene_product=cytochrome c oxidase subunit 5B, putative | transcript_product=cytochrome c oxidase subunit 5B, putative | location=Pf3D7_09_v3:1128871	Pf3D7_09_v3:1128871	PF3D7_0927800.1-p1	4	4	4	PF3D7_0927800	cytochrome c oxidase subunit 5B, putative	1	4	4	4	3	3	1	0	0	0	3	3	1	0	0	0	3	3	1	0	0	0	23.4	23.4	23.4	32.364	273	273	0	13.821	16.5	20.1	8.8	0	0	0	236590000	26.8497	26.2538	25.0867	0	0
PF3D7_0912900.1-p1 | transcript=PF3D7_0912900.1 | gene=PF3D7_0912900 | organism=Plasmodium_falciparum_3D7 | gene_product=26S proteasome regulatory subunit RPN8, putative | transcript_product=26S proteasome regulatory subunit RPN8, putative | location=Pf3D7	Pf3D7	PF3D7_0912900.1-p1	4	4	4	PF3D7_0912900	26S proteasome regulatory subunit RPN8, putative	1	4	4	4	3	1	0	3	3	1	3	1	0	3	3	1	3	1	0	3	3	1	20.1	20.1	20.1	39.136	338	338	0	11.004	17.2	5.3	0	13	13	5.3	233730000	25.4593	23.4578	0	26.702	25.6901
PF3D7_1323900.1-p1 | transcript=PF3D7_1323900.1 | gene=PF3D7_1323900 | organism=Plasmodium_falciparum_3D7 | gene_product=protein BCP1, putative | transcript_product=protein BCP1, putative | location=Pf3D7_13_v3:989468-990598(+) | protein_length=376 | seque	Pf3D7_13_v3:989468-990598(+)	PF3D7_1323900.1-p1	4	4	4	PF3D7_1323900	protein BCP1, putative	1	4	4	4	3	3	4	0	1	0	3	3	4	0	1	0	3	3	4	0	1	0	13	13	13	44.657	376	376	0	14.035	11.2	9.8	13	0	3.5	0	229660000	26.1002	25.8061	26.4684	0	22.5656
PF3D7_1419200.1-p1 | transcript=PF3D7_1419200.1 | gene=PF3D7_1419200 | organism=Plasmodium_falciparum_3D7 | gene_product=thioredoxin-like protein, putative | transcript_product=thioredoxin-like protein, putative | location=Pf3D7_14_v3:797709-800135(-) | pr	Pf3D7_14_v3:797709-800135(-)	PF3D7_1419200.1-p1	4	4	4	PF3D7_1419200	thioredoxin-like protein, putative	1	4	4	4	3	3	4	2	2	1	3	3	4	2	2	1	3	3	4	2	2	1	6.6	6.6	6.6	80.238	671	671	0	7.7792	4.9	4.9	6.6	3.6	3.6	1.6	228750000	25.5953	25.5107	25.4868	25.0452	25.071
PF3D7_1229400.1-p1 | transcript=PF3D7_1229400.1 | gene=PF3D7_1229400 | organism=Plasmodium_falciparum_3D7 | gene_product=macrophage migration inhibitory factor | transcript_product=macrophage migration inhibitory factor | location=Pf3D7_12_v3:1208912-12095	Pf3D7_12_v3:1208912-12095	PF3D7_1229400.1-p1	4	4	4	PF3D7_1229400	macrophage migration inhibitory factor	1	4	4	4	4	3	0	3	2	1	4	3	0	3	2	1	4	3	0	3	2	1	36.2	36.2	36.2	12.844	116	116	0	4.8223	36.2	28.4	0	28.4	18.1	7.8	201550000	26.7321	24.6621	0	24.86	24.5606
PF3D7_1108000.1-p1 | transcript=PF3D7_1108000.1 | gene=PF3D7_1108000 | organism=Plasmodium_falciparum_3D7 | gene_product=IWS1-like protein, putative | transcript_product=IWS1-like protein, putative | location=Pf3D7_11_v3:352556-354262(+) | protein_length=5	Pf3D7_11_v3:352556-354262(+)	PF3D7_1108000.1-p1	4	4	4	PF3D7_1108000	IWS1-like protein, putative	1	4	4	4	1	1	2	4	3	2	1	1	2	4	3	2	1	1	2	4	3	2	8.8	8.8	8.8	66.546	568	568	0	30.031	1.8	1.8	5.3	8.8	7.2	3.7	188490000	0	23.5211	24.1862	25.9968	25.8207
PF3D7_1119200.1-p1 | transcript=PF3D7_1119200.1 | gene=PF3D7_1119200 | organism=Plasmodium_falciparum_3D7 | gene_product=conserved protein, unknown function | transcript_product=conserved protein, unknown function | location=Pf3D7_11_v3:722717-723289(-) |	Pf3D7_11_v3:722717-723289(-)	PF3D7_1119200.1-p1	4	4	4	PF3D7_1119200	conserved protein, unknown function	1	4	4	4	0	1	1	1	1	3	0	1	1	1	1	3	0	1	1	1	1	3	34	34	34	17.57	150	150	0	13.011	0	12.7	6.7	6.7	6.7	27.3	185910000	0	23.9996	23.856	25.8043	25.4859
PF3D7_1144600.1-p1 | transcript=PF3D7_1144600.1 | gene=PF3D7_1144600 | organism=Plasmodium_falciparum_3D7 | gene_product=transcription initiation factor IIF subunit beta, putative | transcript_product=transcription initiation factor IIF subunit beta, putat		PF3D7_1144600.1-p1	4	4	4	PF3D7_1144600	transcription initiation factor IIF subunit beta, putat	1	4	4	4	1	1	3	1	2	1	1	1	3	1	2	1	1	1	3	1	2	1	14.8	14.8	14.8	36.668	317	317	0	5.2603	3.2	3.2	10.1	3.2	7.9	3.2	179340000	22.5755	22.857	24.5591	25.9275	25.3434
PF3D7_0821000.1-p1 | transcript=PF3D7_0821000.1 | gene=PF3D7_0821000 | organism=Plasmodium_falciparum_3D7 | gene_product=conserved Plasmodium protein, unknown function | transcript_product=conserved Plasmodium protein, unknown function | location=Pf3D7_08_	Pf3D7_08_	PF3D7_0821000.1-p1	4	4	4	PF3D7_0821000	conserved Plasmodium protein, unknown function	1	4	4	4	3	2	0	2	3	2	3	2	0	2	3	2	3	2	0	2	3	2	10.5	10.5	10.5	60.542	514	514	0	4.07	7.2	5.1	0	5.6	7.2	4.9	170780000	26.1185	23.9973	0	24.13	25.2996
PF3D7_1342300.1-p1 | transcript=PF3D7_1342300.1 | gene=PF3D7_1342300 | organism=Plasmodium_falciparum_3D7 | gene_product=tetratricopeptide repeat protein, putative | transcript_product=tetratricopeptide repeat protein, putative | location=Pf3D7_13_v3:16648	Pf3D7_13_v3:16648	PF3D7_1342300.1-p1	4	4	4	PF3D7_1342300	tetratricopeptide repeat protein, putative	1	4	4	4	2	4	2	0	0	0	2	4	2	0	0	0	2	4	2	0	0	0	20.9	20.9	20.9	30.942	263	263	0	11.746	11	20.9	11	0	0	0	169410000	25.3559	26.5185	24.8545	0	0
PF3D7_1104100.1-p1 | transcript=PF3D7_1104100.1 | gene=PF3D7_1104100 | organism=Plasmodium_falciparum_3D7 | gene_product=syntaxin, Qa-SNARE family | transcript_product=syntaxin, Qa-SNARE family | location=Pf3D7_11_v3:179461-181128(-) | protein_length=347 |	Pf3D7_11_v3:179461-181128(-)	PF3D7_1104100.1-p1	4	4	4	PF3D7_1104100	syntaxin, Qa-SNARE family	1	4	4	4	4	2	0	2	2	2	4	2	0	2	2	2	4	2	0	2	2	2	12.4	12.4	12.4	41.388	347	347	0	15.282	12.4	6.6	0	7.2	5.8	5.8	159030000	25.5124	22.5092	0	25.2197	25.5136
PF3D7_0721300.1-p1 | transcript=PF3D7_0721300.1 | gene=PF3D7_0721300 | organism=Plasmodium_falciparum_3D7 | gene_product=ATP-dependent RNA helicase DDX31 | transcript_product=ATP-dependent RNA helicase DDX31 | location=Pf3D7_07_v3:922285-924984(+) | protei	Pf3D7_07_v3:922285-924984(+)	PF3D7_0721300.1-p1	4	4	4	PF3D7_0721300	ATP-dependent RNA helicase DDX31	1	4	4	4	1	2	1	1	2	2	1	2	1	1	2	2	1	2	1	1	2	2	3.1	3.1	3.1	105.03	899	899	0	4.0367	1	2	1	1	1.1	1.1	154890000	22.6075	24.3086	0	23.6972	24.3613
PF3D7_1002900.1-p1 | transcript=PF3D7_1002900.1 | gene=PF3D7_1002900 | organism=Plasmodium_falciparum_3D7 | gene_product=conserved Plasmodium protein, unknown function | transcript_product=conserved Plasmodium protein, unknown function | location=Pf3D7_10_	Pf3D7_10_	PF3D7_1002900.1-p1	4	4	4	PF3D7_1002900	conserved Plasmodium protein, unknown function	1	4	4	4	2	2	2	3	2	1	2	2	2	3	2	1	2	2	2	3	2	1	33.9	33.9	33.9	14.517	127	127	0	5.5848	19.7	21.3	19.7	20.5	12.6	6.3	145850000	24.9028	24.5038	24.5125	25.3058	23.5669
PF3D7_1340700.1-p1 | transcript=PF3D7_1340700.1 | gene=PF3D7_1340700 | organism=Plasmodium_falciparum_3D7 | gene_product=ras-related protein Rab-11B | transcript_product=ras-related protein Rab-11B | location=Pf3D7_13_v3:1621292-1622718(-) | protein_length	Pf3D7_13_v3:1621292-1622718(-)	PF3D7_1340700.1-p1	5	4	4	PF3D7_1340700	ras-related protein Rab-11B	1	5	4	4	5	3	1	4	2	3	4	2	0	3	1	2	4	2	0	3	1	2	22.3	17.5	17.5	25.931	229	229	0	4.0992	22.3	14	4.8	18.8	9.6	14.4	143610000	25.9847	23.9329	0	24.6214	23.463
PF3D7_0107000.1-p1 | transcript=PF3D7_0107000.1 | gene=PF3D7_0107000 | organism=Plasmodium_falciparum_3D7 | gene_product=centrin-1 | transcript_product=centrin-1 | location=Pf3D7_01_v3:293642-294968(+) | protein_length=168 | sequence_SO=chromosome | SO=pro	Pf3D7_01_v3:293642-294968(+)	PF3D7_0107000.1-p1	4	4	4	PF3D7_0107000	centrin-1	1	4	4	4	3	0	0	0	2	1	3	0	0	0	2	1	3	0	0	0	2	1	20.2	20.2	20.2	19.599	168	168	0	4.9906	17.9	0	0	0	7.7	5.4	143530000	26.5973	0	0	0	24.2375
PF3D7_1113400.1-p1 | transcript=PF3D7_1113400.1 | gene=PF3D7_1113400 | organism=Plasmodium_falciparum_3D7 | gene_product=ubiquitin domain-containing protein DSK2, putative | transcript_product=ubiquitin domain-containing protein DSK2, putative | location=P	P	PF3D7_1113400.1-p1	4	4	4	PF3D7_1113400	ubiquitin domain-containing protein DSK2, putative	1	4	4	4	1	1	0	2	2	2	1	1	0	2	2	2	1	1	0	2	2	2	18.8	18.8	18.8	42.706	388	388	0	20.324	3.4	3.6	0	9.3	9.8	9.8	143110000	22.4369	23.7792	0	25.3812	25.2125
PF3D7_0501100.2-p1 | transcript=PF3D7_0501100.2 | gene=PF3D7_0501100 | organism=Plasmodium_falciparum_3D7 | gene_product=heat shock protein 40, type II, co-chaperone J domain protein JDP | transcript_product=heat shock protein 40, type II | location=Pf3D7_	Pf3D7_	PF3D7_0501100.2-p1;PF3D7_0501100.1-p1	5;5	4;4	4;4	PF3D7_0501100	heat shock protein 40, type II	2	5	4	4	1	0	1	1	2	3	1	0	1	0	1	2	1	0	1	0	1	2	18.7	16.2	16.2	44.964	390	390;402	0	4.8644	4.4	0	4.9	2.6	5.1	9.5	141030000	23.5001	0	24.2323	0	25.763
PF3D7_1471400.1-p1 | transcript=PF3D7_1471400.1 | gene=PF3D7_1471400 | organism=Plasmodium_falciparum_3D7 | gene_product=diacylglycerol kinase, putative | transcript_product=diacylglycerol kinase, putative | location=Pf3D7_14_v3:2919190-2920871(-) | protei	Pf3D7_14_v3:2919190-2920871(-)	PF3D7_1471400.1-p1	4	4	4	PF3D7_1471400	diacylglycerol kinase, putative	1	4	4	4	2	3	4	1	0	1	2	3	4	1	0	1	2	3	4	1	0	1	8.2	8.2	8.2	57.642	499	499	0	4.5307	4.2	6.2	8.2	1.8	0	1.8	136860000	24.6101	25.4611	25.4037	23.4995	0
PF3D7_0708300.1-p1 | transcript=PF3D7_0708300.1 | gene=PF3D7_0708300 | organism=Plasmodium_falciparum_3D7 | gene_product=EKC/KEOPS complex subunit BUD32 | transcript_product=EKC/KEOPS complex subunit BUD32 | location=Pf3D7_07_v3:378031-379305(+) | protein_	Pf3D7_07_v3:378031-379305(+)	PF3D7_0708300.1-p1	4	4	4	PF3D7_0708300	EKC/KEOPS complex subunit BUD32	1	4	4	4	0	3	3	2	3	2	0	3	3	2	3	2	0	3	3	2	3	2	22.7	22.7	22.7	26.615	229	229	0	8.8798	0	14.8	14.8	10.5	18.3	10.5	133010000	0	24.7861	24.9367	23.9542	25.0746
PF3D7_0822600.1-p1 | transcript=PF3D7_0822600.1 | gene=PF3D7_0822600 | organism=Plasmodium_falciparum_3D7 | gene_product=protein transport protein SEC23 | transcript_product=protein transport protein SEC23 | location=Pf3D7_08_v3:997055-999529(+) | protein_	Pf3D7_08_v3:997055-999529(+)	PF3D7_0822600.1-p1	4	4	4	PF3D7_0822600	protein transport protein SEC23	1	4	4	4	0	0	0	2	2	0	0	0	0	2	2	0	0	0	0	2	2	0	5.4	5.4	5.4	86.168	759	759	0	4.0389	0	0	0	2.6	2.8	0	124220000	0	0	0	26.8008	22.8019
PF3D7_0302900.1-p1 | transcript=PF3D7_0302900.1 | gene=PF3D7_0302900 | organism=Plasmodium_falciparum_3D7 | gene_product=exportin-1, putative | transcript_product=exportin-1, putative | location=Pf3D7_03_v3:152168-156146(-) | protein_length=1254 | sequence	Pf3D7_03_v3:152168-156146(-)	PF3D7_0302900.1-p1	4	4	4	PF3D7_0302900	exportin-1, putative	1	4	4	4	4	0	0	3	1	2	4	0	0	3	1	2	4	0	0	3	1	2	3.6	3.6	3.6	147.94	1254	1254	0	13.4	3.6	0	0	2.6	0.9	1.8	122490000	25.3167	0	0	25.0376	24.2324
PF3D7_0927900.1-p1 | transcript=PF3D7_0927900.1 | gene=PF3D7_0927900 | organism=Plasmodium_falciparum_3D7 | gene_product=phosphatidylserine decarboxylase | transcript_product=phosphatidylserine decarboxylase | location=Pf3D7_09_v3:1131074-1132135(-) | prot	Pf3D7_09_v3:1131074-1132135(-)	PF3D7_0927900.1-p1	4	4	4	PF3D7_0927900	phosphatidylserine decarboxylase	1	4	4	4	4	1	2	2	0	0	4	1	2	2	0	0	4	1	2	2	0	0	14.4	14.4	14.4	41.547	353	353	0	9.2515	14.4	3.7	7.6	7.4	0	0	121330000	25.8968	23.8279	24.8525	23.7044	0
PF3D7_1138500.1-p1 | transcript=PF3D7_1138500.1 | gene=PF3D7_1138500 | organism=Plasmodium_falciparum_3D7 | gene_product=protein phosphatase PPM2, protein phosphatase 2C | transcript_product=protein phosphatase PPM2 | location=Pf3D7_11_v3:1518464-1521238(+	Pf3D7_11_v3:1518464-1521238(+	PF3D7_1138500.1-p1	4	4	4	PF3D7_1138500	protein phosphatase PPM2	1	4	4	4	1	3	1	4	1	1	1	3	1	4	1	1	1	3	1	4	1	1	5.3	5.3	5.3	105.4	924	924	0	7.1694	1.2	4	1.8	5.3	1.2	1.2	113600000	24.3645	24.2552	22.3788	25.1607	23.8408
PF3D7_1111100.1-p1 | transcript=PF3D7_1111100.1 | gene=PF3D7_1111100 | organism=Plasmodium_falciparum_3D7 | gene_product=replication factor C subunit 5, putative | transcript_product=replication factor C subunit 5, putative | location=Pf3D7_11_v3:437171-43	Pf3D7_11_v3:437171-43	PF3D7_1111100.1-p1	4	4	4	PF3D7_1111100	replication factor C subunit 5, putative	1	4	4	4	3	1	0	2	1	1	3	1	0	2	1	1	3	1	0	2	1	1	16.3	16.3	16.3	40.346	349	349	0	7.4354	13.5	5.2	0	6	3.2	3.2	107980000	26.0951	23.4029	0	23.839	22.0343
PF3D7_1244600.1-p1 | transcript=PF3D7_1244600.1 | gene=PF3D7_1244600 | organism=Plasmodium_falciparum_3D7 | gene_product=ADP-ribosylation factor GTPase-activating protein 1 | transcript_product=ADP-ribosylation factor GTPase-activating protein 1 | location		PF3D7_1244600.1-p1	4	4	4	PF3D7_1244600	ADP-ribosylation factor GTPase-activating protein 1	1	4	4	4	4	0	0	3	1	1	4	0	0	3	1	1	4	0	0	3	1	1	19	19	19	37.287	332	332	0	14.037	19	0	0	15.1	6.3	5.4	107170000	26.1043	0	0	23.8622	22.0746
PF3D7_0304200.1-p1 | transcript=PF3D7_0304200.1 | gene=PF3D7_0304200 | organism=Plasmodium_falciparum_3D7 | gene_product=EH domain-containing protein | transcript_product=EH domain-containing protein | location=Pf3D7_03_v3:207342-208943(-) | protein_length	Pf3D7_03_v3:207342-208943(-)	PF3D7_0304200.1-p1	4	4	4	PF3D7_0304200	EH domain-containing protein	1	4	4	4	3	2	1	2	1	2	3	2	1	2	1	2	3	2	1	2	1	2	8.8	8.8	8.8	62.302	533	533	0	9.4179	7.1	5.1	2.3	3.9	2.3	5.1	104570000	24.1421	24.2528	23.3606	24.0306	23.9109
PF3D7_0727800.1-p1 | transcript=PF3D7_0727800.1 | gene=PF3D7_0727800 | organism=Plasmodium_falciparum_3D7 | gene_product=cation transporting ATPase, putative | transcript_product=cation transporting ATPase, putative | location=Pf3D7_07_v3:1175944-1181700(+	Pf3D7_07_v3:1175944-1181700(+	PF3D7_0727800.1-p1	4	4	4	PF3D7_0727800	cation transporting ATPase, putative	1	4	4	4	0	1	0	2	2	0	0	1	0	2	2	0	0	1	0	2	2	0	2.6	2.6	2.6	225.07	1918	1918	0	3.735	0	0.4	0	1.3	1.4	0	104030000	0	22.042	0	26.3265	23.8911
PF3D7_0815100.1-p1 | transcript=PF3D7_0815100.1 | gene=PF3D7_0815100 | organism=Plasmodium_falciparum_3D7 | gene_product=heptatricopeptide repeat and RAP domain-containing protein, putative | transcript_product=heptatricopeptide repeat and RAP domain-conta		PF3D7_0815100.1-p1	4	4	4	PF3D7_0815100	heptatricopeptide repeat and RAP domain-conta	1	4	4	4	0	3	1	0	1	0	0	3	1	0	1	0	0	3	1	0	1	0	4.3	4.3	4.3	115.89	975	975	0.00095329	2.4599	0	3.4	0.8	0	0.9	0	103950000	0	24.4987	23.7253	0	25.9842
PF3D7_0528100.1-p1 | transcript=PF3D7_0528100.1 | gene=PF3D7_0528100 | organism=Plasmodium_falciparum_3D7 | gene_product=AP-1/2 complex subunit beta, putative | transcript_product=AP-1/2 complex subunit beta, putative | location=Pf3D7_05_v3:1157840-1161553	Pf3D7_05_v3:1157840-1161553	PF3D7_0528100.1-p1	4	4	4	PF3D7_0528100	AP-1/2 complex subunit beta, putative	1	4	4	4	1	2	0	2	1	2	1	2	0	2	1	2	1	2	0	2	1	2	5.4	5.4	5.4	106.15	929	929	0	5.1791	1.5	2.4	0	3	1.5	3	103610000	24.4566	23.5386	0	24.7002	24.0151
PF3D7_1365500.1-p1 | transcript=PF3D7_1365500.1 | gene=PF3D7_1365500 | organism=Plasmodium_falciparum_3D7 | gene_product=aminomethyltransferase, mitochondrial, putative | transcript_product=aminomethyltransferase, mitochondrial, putative | location=Pf3D7_1	Pf3D7_1	PF3D7_1365500.1-p1	4	4	4	PF3D7_1365500	aminomethyltransferase, mitochondrial, putative	1	4	4	4	3	2	3	0	0	0	3	2	3	0	0	0	3	2	3	0	0	0	13.5	13.5	13.5	46.903	406	406	0	6.6002	9.9	6.9	9.6	0	0	0	102170000	25.3871	24.2993	25.1658	0	0
PF3D7_0208200.1-p1 | transcript=PF3D7_0208200.1 | gene=PF3D7_0208200 | organism=Plasmodium_falciparum_3D7 | gene_product=KRR1 small subunit processome component, putative | transcript_product=KRR1 small subunit processome component, putative | location=Pf3	Pf3	PF3D7_0208200.1-p1	4	4	4	PF3D7_0208200	KRR1 small subunit processome component, putative	1	4	4	4	2	0	3	0	0	0	2	0	3	0	0	0	2	0	3	0	0	0	17.3	17.3	17.3	36.075	300	300	0	8.3705	9	0	14	0	0	0	100050000	24.0483	0	26.3014	0	0
PF3D7_0518500.1-p1 | transcript=PF3D7_0518500.1 | gene=PF3D7_0518500 | organism=Plasmodium_falciparum_3D7 | gene_product=ATP-dependent RNA helicase DDX23, putative | transcript_product=ATP-dependent RNA helicase DDX23, putative | location=Pf3D7_05_v3:76353	Pf3D7_05_v3:76353	PF3D7_0518500.1-p1	4	4	4	PF3D7_0518500	ATP-dependent RNA helicase DDX23, putative	1	4	4	4	1	1	0	2	1	3	1	1	0	2	1	3	1	1	0	2	1	3	4.5	4.5	4.5	131.16	1123	1123	0	6.0465	0.7	1.2	0	2.6	1.4	3.8	98692000	24.3753	23.2454	0	24.1822	23.9094
PF3D7_1006500.1-p1 | transcript=PF3D7_1006500.1 | gene=PF3D7_1006500 | organism=Plasmodium_falciparum_3D7 | gene_product=conserved Plasmodium protein, unknown function | transcript_product=conserved Plasmodium protein, unknown function | location=Pf3D7_10_	Pf3D7_10_	PF3D7_1006500.1-p1	4	4	4	PF3D7_1006500	conserved Plasmodium protein, unknown function	1	4	4	4	2	3	3	0	0	0	2	3	3	0	0	0	2	3	3	0	0	0	12.2	12.2	12.2	37.798	320	320	0	8.7969	6.9	9.1	8.8	0	0	0	96583000	24.0613	25.7457	24.4436	0	0
PF3D7_0519800.1-p1 | transcript=PF3D7_0519800.1 | gene=PF3D7_0519800 | organism=Plasmodium_falciparum_3D7 | gene_product=EELM2 domain-containing protein, putative | transcript_product=EELM2 domain-containing protein, putative | location=Pf3D7_05_v3:820719-	Pf3D7_05_v3:820719-	PF3D7_0519800.1-p1	4	4	4	PF3D7_0519800	EELM2 domain-containing protein, putative	1	4	4	4	1	1	1	1	3	1	1	1	1	1	3	1	1	1	1	1	3	1	7.5	7.5	7.5	78.29	668	668	0	8.4759	2.4	2.4	2.4	1.6	5.8	1.6	89190000	24.2376	23.1523	23.9122	23.0619	24.5971
PF3D7_1309800.1-p1 | transcript=PF3D7_1309800.1 | gene=PF3D7_1309800 | organism=Plasmodium_falciparum_3D7 | gene_product=homeobox domain-containing protein, putative | transcript_product=homeobox domain-containing protein, putative | location=Pf3D7_13_v3:4	Pf3D7_13_v3:4	PF3D7_1309800.1-p1	4	4	4	PF3D7_1309800	homeobox domain-containing protein, putative	1	4	4	4	2	4	1	0	0	0	2	4	1	0	0	0	2	4	1	0	0	0	9.5	9.5	9.5	37.334	305	305	0	3.7458	5.6	9.5	3	0	0	0	87650000	25.2246	25.3846	22.145	0	0
PF3D7_1350300.1-p1 | transcript=PF3D7_1350300.1 | gene=PF3D7_1350300 | organism=Plasmodium_falciparum_3D7 | gene_product=conserved protein, unknown function | transcript_product=conserved protein, unknown function | location=Pf3D7_13_v3:2011168-2012085(+)	Pf3D7_13_v3:2011168-2012085(+)	PF3D7_1350300.1-p1	4	4	4	PF3D7_1350300	conserved protein, unknown function	1	4	4	4	0	2	1	0	1	3	0	2	1	0	1	3	0	2	1	0	1	3	12.5	12.5	12.5	36.438	305	305	0	10.137	0	6.2	3	0	3	9.2	86338000	0	23.3672	23.0315	0	24.0182
PF3D7_0915700.1-p1 | transcript=PF3D7_0915700.1 | gene=PF3D7_0915700 | organism=Plasmodium_falciparum_3D7 | gene_product=cytochrome c oxidase subunit ApiCOX30, putative | transcript_product=cytochrome c oxidase subunit ApiCOX30, putative | location=Pf3D7_0	Pf3D7_0	PF3D7_0915700.1-p1	4	4	4	PF3D7_0915700	cytochrome c oxidase subunit ApiCOX30, putative	1	4	4	4	3	1	0	0	0	0	3	1	0	0	0	0	3	1	0	0	0	0	34.9	34.9	34.9	22.438	189	189	0	8.1939	29.1	5.8	0	0	0	0	85770000	25.6079	25.0456	0	0	0
PF3D7_1464400.1-p1 | transcript=PF3D7_1464400.1 | gene=PF3D7_1464400 | organism=Plasmodium_falciparum_3D7 | gene_product=zinc finger protein, putative | transcript_product=zinc finger protein, putative | location=Pf3D7_14_v3:2604381-2605411(-) | protein_le	Pf3D7_14_v3:2604381-2605411(-)	PF3D7_1464400.1-p1	4	4	4	PF3D7_1464400	zinc finger protein, putative	1	4	4	4	0	0	1	1	3	4	0	0	1	1	3	4	0	0	1	1	3	4	44.2	44.2	44.2	12.466	104	104	0	15.287	0	0	8.7	8.7	43.3	44.2	84154000	0	0	0	0	23.9502
PF3D7_0723800.1-p1 | transcript=PF3D7_0723800.1 | gene=PF3D7_0723800 | organism=Plasmodium_falciparum_3D7 | gene_product=apicomplexan kinetochore protein 1, putative | transcript_product=apicomplexan kinetochore protein 1, putative | location=Pf3D7_07_v3:9	Pf3D7_07_v3:9	PF3D7_0723800.1-p1	4	4	4	PF3D7_0723800	apicomplexan kinetochore protein 1, putative	1	4	4	4	2	0	0	0	1	1	2	0	0	0	1	1	2	0	0	0	1	1	2.2	2.2	2.2	260.76	2190	2190	0	4.1133	1.1	0	0	0	0.5	0.7	77467000	24.0461	0	0	0	25.6521
PF3D7_1342100.1-p1 | transcript=PF3D7_1342100.1 | gene=PF3D7_1342100 | organism=Plasmodium_falciparum_3D7 | gene_product=aconitate hydratase | transcript_product=aconitate hydratase | location=Pf3D7_13_v3:1657442-1660171(+) | protein_length=909 | sequence_	Pf3D7_13_v3:1657442-1660171(+)	PF3D7_1342100.1-p1	4	4	4	PF3D7_1342100	aconitate hydratase	1	4	4	4	3	2	0	0	0	0	3	2	0	0	0	0	3	2	0	0	0	0	4.3	4.3	4.3	103.38	909	909	0.0058972	1.6336	3.4	1.9	0	0	0	0	72687000	25.3681	24.8084	0	0	0
PF3D7_1028400.1-p1 | transcript=PF3D7_1028400.1 | gene=PF3D7_1028400 | organism=Plasmodium_falciparum_3D7 | gene_product=ribosome biogenesis protein RPF2, putative | transcript_product=ribosome biogenesis protein RPF2, putative | location=Pf3D7_10_v3:11699	Pf3D7_10_v3:11699	PF3D7_1028400.1-p1	4	4	4	PF3D7_1028400	ribosome biogenesis protein RPF2, putative	1	4	4	4	0	1	3	0	2	0	0	1	3	0	2	0	0	1	3	0	2	0	9.5	9.5	9.5	57.056	483	483	0	4.7187	0	2.7	6.8	0	4.8	0	71846000	0	22.4173	25.4816	0	24.209
PF3D7_0722200.1-p1 | transcript=PF3D7_0722200.1 | gene=PF3D7_0722200 | organism=Plasmodium_falciparum_3D7 | gene_product=rhoptry-associated leucine zipper-like protein 1 | transcript_product=rhoptry-associated leucine zipper-like protein 1 | location=Pf3D7	Pf3D7	PF3D7_0722200.1-p1	4	4	4	PF3D7_0722200	rhoptry-associated leucine zipper-like protein 1	1	4	4	4	1	2	1	2	2	0	1	2	1	2	2	0	1	2	1	2	2	0	7.2	7.2	7.2	87.878	749	749	0	5.0657	1.2	2.7	1.5	3.3	4.1	0	71638000	23.8736	23.6102	0	24.5219	24.2075
PF3D7_1025000.1-p1 | transcript=PF3D7_1025000.1 | gene=PF3D7_1025000 | organism=Plasmodium_falciparum_3D7 | gene_product=Eps15-like protein | transcript_product=Eps15-like protein | location=Pf3D7_10_v3:1045608-1049760(-) | protein_length=980 | sequence_SO	Pf3D7_10_v3:1045608-1049760(-)	PF3D7_1025000.1-p1	4	4	4	PF3D7_1025000	Eps15-like protein	1	4	4	4	2	1	0	1	3	1	2	1	0	1	3	1	2	1	0	1	3	1	4.5	4.5	4.5	116.35	980	980	0	7.0267	1.9	1	0	1	3.6	1	69038000	24.7182	23.1373	0	23.8699	23.0728
PF3D7_0315800.1-p1 | transcript=PF3D7_0315800.1 | gene=PF3D7_0315800 | organism=Plasmodium_falciparum_3D7 | gene_product=zinc finger protein, putative | transcript_product=zinc finger protein, putative | location=Pf3D7_03_v3:641482-642579(-) | protein_leng	Pf3D7_03_v3:641482-642579(-)	PF3D7_0315800.1-p1	4	4	4	PF3D7_0315800	zinc finger protein, putative	1	4	4	4	0	0	0	3	1	1	0	0	0	3	1	1	0	0	0	3	1	1	14.2	14.2	14.2	41.983	365	365	0	4.1908	0	0	0	11.2	2.7	3	66508000	0	0	0	25.0766	24.5127
PF3D7_1225300.1-p1 | transcript=PF3D7_1225300.1 | gene=PF3D7_1225300 | organism=Plasmodium_falciparum_3D7 | gene_product=rRNA-processing protein FCF1, putative | transcript_product=rRNA-processing protein FCF1, putative | location=Pf3D7_12_v3:1029862-10313	Pf3D7_12_v3:1029862-10313	PF3D7_1225300.1-p1	4	4	4	PF3D7_1225300	rRNA-processing protein FCF1, putative	1	4	4	4	1	1	2	1	1	3	1	1	2	1	1	3	1	1	2	1	1	3	11.3	11.3	11.3	40.74	346	346	0	6.9983	3.8	3.2	7.2	3.8	3.2	11.3	65754000	23.0667	23.2303	23.8473	22.498	22.7016
PF3D7_1148700.1-p1 | transcript=PF3D7_1148700.1 | gene=PF3D7_1148700 | organism=Plasmodium_falciparum_3D7 | gene_product=Plasmodium exported protein (PHISTc), unknown function | transcript_product=Plasmodium exported protein (PHISTc), unknown function | lo		PF3D7_1148700.1-p1	4	4	4	PF3D7_1148700	Plasmodium exported protein (PHISTc), unknown function	1	4	4	4	0	0	0	4	1	1	0	0	0	4	1	1	0	0	0	4	1	1	9.2	9.2	9.2	43.787	370	370	0	3.6685	0	0	0	9.2	1.9	1.9	64809000	0	0	0	25.3883	0
PF3D7_0722000.1-p1 | transcript=PF3D7_0722000.1 | gene=PF3D7_0722000 | organism=Plasmodium_falciparum_3D7 | gene_product=conserved Plasmodium protein, unknown function | transcript_product=conserved Plasmodium protein, unknown function | location=Pf3D7_07_	Pf3D7_07_	PF3D7_0722000.1-p1	4	4	4	PF3D7_0722000	conserved Plasmodium protein, unknown function	1	4	4	4	0	0	0	2	0	2	0	0	0	2	0	2	0	0	0	2	0	2	16.7	16.7	16.7	30.499	245	245	0	3.676	0	0	0	8.2	0	8.6	64578000	0	0	0	25.3791	0
PF3D7_0927600.1-p1 | transcript=PF3D7_0927600.1 | gene=PF3D7_0927600 | organism=Plasmodium_falciparum_3D7 | gene_product=RNA-binding protein, putative | transcript_product=RNA-binding protein, putative | location=Pf3D7_09_v3:1123861-1125858(+) | protein_le	Pf3D7_09_v3:1123861-1125858(+)	PF3D7_0927600.1-p1	4	4	4	PF3D7_0927600	RNA-binding protein, putative	1	4	4	4	2	0	0	2	2	2	2	0	0	2	2	2	2	0	0	2	2	2	8.4	8.4	8.4	69.551	595	595	0	8.5577	3.9	0	0	4.9	4.5	4.5	63411000	22.5296	0	0	24.2554	23.6372
PF3D7_0928700.1-p1 | transcript=PF3D7_0928700.1 | gene=PF3D7_0928700 | organism=Plasmodium_falciparum_3D7 | gene_product=conserved Plasmodium protein, unknown function | transcript_product=conserved Plasmodium protein, unknown function | location=Pf3D7_09_	Pf3D7_09_	PF3D7_0928700.1-p1	4	4	4	PF3D7_0928700	conserved Plasmodium protein, unknown function	1	4	4	4	1	3	1	0	0	0	1	3	1	0	0	0	1	3	1	0	0	0	2.4	2.4	2.4	181.36	1501	1501	0	4.0271	0.7	1.7	0.7	0	0	0	62056000	22.9312	25.3219	23.5305	0	0
PF3D7_1447700.1-p1 | transcript=PF3D7_1447700.1 | gene=PF3D7_1447700 | organism=Plasmodium_falciparum_3D7 | gene_product=conserved protein, unknown function | transcript_product=conserved protein, unknown function | location=Pf3D7_14_v3:1943936-1944964(-)	Pf3D7_14_v3:1943936-1944964(-)	PF3D7_1447700.1-p1	4	4	4	PF3D7_1447700	conserved protein, unknown function	1	4	4	4	2	0	0	0	1	3	2	0	0	0	1	3	2	0	0	0	1	3	13.5	13.5	13.5	40.695	342	342	0	4.5002	5.6	0	0	0	2.9	10.8	61562000	23.378	0	0	0	22.8235
PF3D7_0905000.1-p1 | transcript=PF3D7_0905000.1 | gene=PF3D7_0905000 | organism=Plasmodium_falciparum_3D7 | gene_product=ATP synthase-associated protein, putative | transcript_product=ATP synthase-associated protein, putative | location=Pf3D7_09_v3:234501-	Pf3D7_09_v3:234501-	PF3D7_0905000.1-p1	4	4	4	PF3D7_0905000	ATP synthase-associated protein, putative	1	4	4	4	3	2	1	0	0	0	3	2	1	0	0	0	3	2	1	0	0	0	10.3	10.3	10.3	34.031	281	281	0	3.6558	6.8	3.2	3.6	0	0	0	61130000	24.7525	23.7306	24.1755	0	0
PF3D7_0106100.1-p1 | transcript=PF3D7_0106100.1 | gene=PF3D7_0106100 | organism=Plasmodium_falciparum_3D7 | gene_product=V-type proton ATPase subunit C, putative | transcript_product=V-type proton ATPase subunit C, putative | location=Pf3D7_01_v3:260658-26	Pf3D7_01_v3:260658-26	PF3D7_0106100.1-p1	4	4	4	PF3D7_0106100	V-type proton ATPase subunit C, putative	1	4	4	4	1	0	1	2	1	1	1	0	1	2	1	1	1	0	1	2	1	1	8.9	8.9	8.9	45.259	383	383	0.0027574	2.183	2.1	0	2.1	4.7	2.1	2.1	60570000	0	0	23.3408	23.9099	24.1369
PF3D7_0207600.1-p1 | transcript=PF3D7_0207600.1 | gene=PF3D7_0207600 | organism=Plasmodium_falciparum_3D7 | gene_product=serine repeat antigen 5 | transcript_product=serine repeat antigen 5 | location=Pf3D7_02_v3:303593-307027(-) | protein_length=997 | seq	Pf3D7_02_v3:303593-307027(-)	PF3D7_0207600.1-p1	4	4	4	PF3D7_0207600	serine repeat antigen 5	1	4	4	4	0	0	0	1	0	4	0	0	0	1	0	4	0	0	0	1	0	4	4.3	4.3	4.3	111.77	997	997	0	4.2592	0	0	0	0.9	0	4.3	58051000	0	0	0	22.7779	0
PF3D7_1024000.1-p1 | transcript=PF3D7_1024000.1 | gene=PF3D7_1024000 | organism=Plasmodium_falciparum_3D7 | gene_product=conserved Plasmodium protein, unknown function | transcript_product=conserved Plasmodium protein, unknown function | location=Pf3D7_10_	Pf3D7_10_	PF3D7_1024000.1-p1	4	4	4	PF3D7_1024000	conserved Plasmodium protein, unknown function	1	4	4	4	2	2	4	0	2	1	2	2	4	0	2	1	2	2	4	0	2	1	7.1	7.1	7.1	66.715	566	566	0	6.6681	3.9	3.9	7.1	0	3.9	1.9	57582000	23.0244	23.5561	24.5009	0	23.4021
PF3D7_0931400.1-p1 | transcript=PF3D7_0931400.1 | gene=PF3D7_0931400 | organism=Plasmodium_falciparum_3D7 | gene_product=PUB domain-containing protein, putative | transcript_product=PUB domain-containing protein, putative | location=Pf3D7_09_v3:1263347-126	Pf3D7_09_v3:1263347-126	PF3D7_0931400.1-p1	4	4	4	PF3D7_0931400	PUB domain-containing protein, putative	1	4	4	4	2	0	0	0	1	2	2	0	0	0	1	2	2	0	0	0	1	2	12.9	12.9	12.9	37.16	310	310	0	2.7245	6.5	0	0	0	2.6	6.5	55899000	24.6994	0	0	0	23.3669
PF3D7_1317900.1-p1 | transcript=PF3D7_1317900.1 | gene=PF3D7_1317900 | organism=Plasmodium_falciparum_3D7 | gene_product=nucleolar complex protein 4, putative | transcript_product=nucleolar complex protein 4, putative | location=Pf3D7_13_v3:741926-744850(-	Pf3D7_13_v3:741926-744850(-	PF3D7_1317900.1-p1	4	4	4	PF3D7_1317900	nucleolar complex protein 4, putative	1	4	4	4	1	1	3	1	0	1	1	1	3	1	0	1	1	1	3	1	0	1	5.1	5.1	5.1	116.03	974	974	0	5.2642	1.1	1.1	4.1	1.1	0	1	55769000	22.7723	23.3898	24.8271	22.9041	0
PF3D7_1462300.1-p1 | transcript=PF3D7_1462300.1 | gene=PF3D7_1462300 | organism=Plasmodium_falciparum_3D7 | gene_product=GTP-binding protein, putative | transcript_product=GTP-binding protein, putative | location=Pf3D7_14_v3:2524921-2528994(-) | protein_le	Pf3D7_14_v3:2524921-2528994(-)	PF3D7_1462300.1-p1	4	4	4	PF3D7_1462300	GTP-binding protein, putative	1	4	4	4	3	1	0	0	1	1	3	1	0	0	1	1	3	1	0	0	1	1	4.6	4.6	4.6	161.22	1357	1357	0	22.969	3.8	0.9	0	0	0.9	1.8	55087000	25.1143	22.0414	0	0	21.5866
[truncated: 489 more rows]
[truncated: 44 more columns]

## Sheet: Sheet1
Gene ID	Protein Name	LFQ intensity D11-HA_1	LFQ intensity D11-HA_2	LFQ intensity D11-HA_3	LFQ intensity NF54wt-HA_1	LFQ intensity NF54wt-HA_2	LFQ intensity NF54wt-HA_3	Sequence coverage D10-HA_1 [%]	Sequence coverage D10-HA_2 [%]	Sequence coverage D10-HA_3 [%]	Sequence coverage NF54wt-HA_1 [%]	Sequence coverage NF54wt-HA_2 [%]	Sequence coverage NF54wt-HA_3 [%]		D10-HA-median	Control-median	fold	p-value
[truncated: 1,254 more rows]

[truncated: 4 more sheets: >2 fold, p-value, non significant change, sorted by ML match, mitolist with a-d]
